# Supplementary material for: Molecular Characterization of the Dwarf53 Gene Homolog in Dasypyrum Villosum
Source: Plants (Basel). 2020 Feb 3;9(2):186. doi: 10.3390/plants9020186 (PMC7076371; doi:10.3390/plants9020186)
Supplement: Supplementary file 1 [file plants-09-00186-s001.zip]

Archive with 4 entries (4 files):
- Figure S1.pdf
- Supplementary file 1.txt
- Supplementary file 2.txt
- Table S1.pdf
