# Supplementary material for: Molecular Characterization of the Dwarf53 Gene Homolog in Dasypyrum Villosum
Source: Plants (Basel). 2020 Feb 3;9(2):186. doi: 10.3390/plants9020186 (PMC7076371; doi:10.3390/plants9020186)
Supplement: Supplementary file 1 [file plants-09-00186-s001.zip › Supplementary file 1.txt]

>TaD53-5A Triticum aestivum chr5A:332290951..332310150.
GCGGAGAGATGCCCACGCCGGTAGCCGCGGCGAGGCAGTGCCTGTCGCCGGCGGCCGTGA
CGGCGCTCGACGCCGCGGTCGTGTCCGCGCGGCGCAGGGTGCACGCGCAGACCACGTCGC
TCCACCTCGTCGCCGCGCTGCTCGCGCAGCAGGCCCCGCCGCTCCTCCGCGACGCGCTCG
CGCGGGCCCGCAGCGCCGCCTACTCCCCGCGCGTGCAGCTCAAGGCGCTCGAGCTCTGCT
TCGCCGTCTCGCTCGACAGGCTCCCCTCCGCC---GCCTCCTCCTCGTC-----------
-CGCCGACGAGCAGCCGGAGCCGCCCGTGTCCAACTCGCTCATGGCGGCCATCAAGCGCT
CGCAGGCCAACCAGCGCCGCAACCCGGACACCTACCACTTCTACCACCAGGCCGCCTTCC
AGGCCGCCACCGCCGCCTCGCAGGTCAGGGTCGAGCTCTCGCAGCTCCTGCTCGCCATCC
TCGACGACCCCGTCGTCAGCCGCGTCTTCGACGACGCCGGCTTCCGCAGCGCCGACATCA
AGCTCGCCATCCTACGCCCCGCGCCGCCCATGCCGCTGCTCGGCCGCCTCCCTACGCGGG
CCCGCCCGCCGCCTCTCTTCCTCTGCAGCTTCGCCGCCGCCGACGACGCCGACGTGCCCT
CGCCCGCCGGGAGCATCGCCGGCGGCGCCGGCGAGGAGAACGGCCGCCGCATCGCCGAGA
TCCTCGCCCGGGGCCGCAACCCCATGCTCGTGGGTGTCGGGGCCGCGTCCGCCGCAGCGG
ACTTCGCCGCGGCCTCGCCGTACCGCGTCCTCCCCGTCGGTCCAAACTCCATCGACCAAA
CAGAACTCGGCGTGGAAGCGGCGATGGCTGGCGCCACCTCCGGCCTCGTCGTAAGCGTCG
GTGACCTCAGAGAACTGGTCCCGGATGACGGCGAGCTCCAGGAGAGGGGGCGCCGGGTGG
TGGCGGAGGTGACGCGGGTGCTGGAGACGCACAGAGAGGGGCGTGTCTGGGTGATGGGGT
GGTCGGCCACCTACGAGACCTACCTCACCTTCCTGTCCAAGTTCCCCTTGGTTGACAAGG
ACTGGGAGCTCCAGCTGCTGCCGATCACGGCGGTGCGCGCCGGCGGGCTCATGCCTCCGG
CAACCACGGCATCTCCTTTACCCAAGTCCGCAAGGTGAAGAAGCCCTTTCACTTTTGCAC
ATATATATC---------------------------------------------------
----------------------------------TTTTTTTTGAAACTTTTGCACATATA
TATCTGTCATAGTAA----TTGTTTATGCTTAGGGTTTGATTGGCAACCATTAGGTGGCT
GACTGGTCTCGGTGCTTAGTTTATTAT--CCGGATGTTTCTTAATTCGAAATTACTACAC
GTACGATGCTTCTTGTCTGA---CCTACACGTA-------------C-------------
-GATGTTTTCATTCCATATAAGCGTGTACGCCCATCGTA-GCATTTGGTATTTTTCAGCG
ATGCATGCTTCATTTGAGTGTACTGTAGTTACTACTAGTGGAGTGCACGTAGCTCAACAA
GGTCTTTATTAAATATA---TAATCTATGTACTAGCTAGTAGAACCATTTTCTCCTGCCG
ACAGTTTATAGTGGTTTTACCTGCCCGGATATGCTTACTTAAGCGGTCAATGTGTTCATG
CTTGTTACCGTATTTGAATTATGAAGTACGTCAAACTGAAGCCATGTTATTGTGGTTGTT
CCATCTATGGTTCAGTTCATTCTCTGCACATTTTCCTTTTCTTTCTGATACTGTACTATT
CAAGTGTTCCATGGCGGGGAAAATGGAACTTGAATTTTGTTATGTA--------------
-----------------------------------TTTCAGAACTGTTTCATCTTGAATT
CGGATAGTATA--CTTGAAAGATGATTTGGGTTGTACTGGTCAGAGCCAAGAGT------
---------------------ATGATGGTTTTATCATTGACTAGTGGTGCTTAAGACACG
GAGTGTTTCCATGCAGTATATTCTTT-GGATACATTAGGCCTTCCACTATGTGTTAGGTG
CCAAAACTCTGAAAAGTTTGCCACATACACATCTATGTCAGATACAAAATATTTAGCACC
GCTCACACCATGTTGAGAAGTTAGCATCGATTGAAGCTTGGACCCACATAAATAAAATAG
TATAGACCAGGCCAAGACACCCCACTGCCAGCGTCTCTCCTTCCTGGCTCACTGCCCTCC
TTCCTGACTCACTGCAGTACGACGCCCTTACTTTATTTGCTCGATGGATTTGGCTTCGGA
GCAAGTAGATGCTCCGGTGCCCATGAATTTTTATTTGGCATCGGCTTGACAATGTAGGGC
ATCGGTGCCAAATATCCAAAAAGCAAATTTGGCATCACTTTTGGCCTACATAGTGGAAGG
CCTTACTAGCTAAACTTGATTATTACATGAAGATTCTTTATATGCACTTACTGCATCTGG
GTTGATAATGTGATGTCTAGTAGTTTCAGACATTCGACCCATCTTGTTTTTAATTTTATT
TGATGGGTGCTAGCCATATTCTTCAGTAATTCCTTGGCTCGCTGTTTGTTCCTTATCTGA
TAAGTTTTGCTTGCTGATCTTTCAAATTTCAATTCTCGTATCATTTGATCCTTTGGATGT
TCGTT-GTACATTTATA-CTA----CTACAT-----------------------------
------------------------------------------------------------
------------------------ATGGCAATATAGTAGAGGTTTTATTGCCATAAGATT
CATGCACTTGCAATTTATAACAGCTTGATGAGAAGGGTAAGAGACACTAAAC-AATGCAT
TTTCACGGGAAAGAGTTAGGTTTCGCCTAGTGCAGCAAA-TTTGTTCTCTGACCGGACAT
TCTAATGCCCAGCCAAAATTGGGGTCATAAATGTATCAATGGTATGACTAGCTGTACCTA
AAGTTGCTGTGG-AATC-------------------------------------------
---------------------------------------AGAAATAGTTCATTGTACTTG
GTCTGGCTTCTGTCACAGTGTCATGTACTGCAGTTTCTTTCAGCCACTGGACCTAACAGT
TTCAATCTTGTAATTTGCAGCTTGGTGGAATCGTTCCTTCCTTTTGGTGGACTTGTCAAT
GGTTCATACGAGTCTAACAGCCTCGCAGCGCACCCTTGCCCGCAAACCCTCCGGTGTCAA
CAGTGCAATGATAGATGTGAGCAAGAAGTCACAACAATCGTTAAAGGGAGTGGCATTACA
GCTGAAGGCCATCACCAGGGAGGTCCGTCTTCCCTGCTTCAGAATGGCAGCATGATGGGT
CTTAACAGTGGACTGGATGCAATCAAGGTGTGAAGCTATTTATGTCTTTTGAAACGTTTT
TAGTACA----GCAGCAAAAACGCGCACGCGCCGCGTGTTAAATACATGGATAATTTTGC
ATCTCATTGGTATAAAAGGTGTGCAGTTTTTCTTCAGTGCAGGTTAGAGATGATCAGATG
GTGTTGAAATCAAAAATATTGAATCTGCAGAAGAAGTGGAACGAGTACTGCCTGCGGCTC
CACCAAGGAAGCCAGAGGATCAACACAGGTCCTTACCAGGTATTCCCACATTATACTGGT
GTTCCTGTTGACACAGAAAGATCAGCAATTCTGAGCAAAGGCTCCGAGTCGGTTACAGTT
CAAAGGGAGGTTATTAGGCCTTCTGCAGTACCTGCTACACATACGAATGCAACCCCAAAC
AAGAGTGTTTCACCTCCGTCTATCTCCAACCAAAGGAACGAAGGCCTTGTGTTGAATCTT
CAAGGGAGGCATTCAAAGGGTGACGAGCAATTTCAAGACAGGCATGCGCAGTTGCGGCAA
GAACACTTGTCAAGCTGCCATGATCGTGAAGATTGCATGTCGCCATCAGCTGCTGGATCC
GTGGCAACGGACTTGGTGTTGAGTACGCCTCGTGGATCTTCATCCAAGGGTACAAGCTCT
GTGAGCTGGAAACATGTGGTGGATTCAGAGAAGTCTACCCACCTGACACCCAGTAAGGTG
GATGATTTGAATATGAAGCCCCCACAGCCCTTTGCACAACCTTACAGCTCCCGGAGTTCC
ACAAATATGGGGCAACCATCACCTAGTGCTCTGCATTCACCAGCTTCAGGAGGCGTGTCT
GCCTTTGGCCAATGGCGAAAGCCCTCACACCTTGCAGCACAAGGTTCTGATTTGAGCGAC
TACAAGCTACTCGTGGAACGCCTGTTCAAGGTGGTTGGAAGGCAGGAGGAAGCCCTGAGT
GCTATCTGTGGATCCATTGTTGGCTGCCAGTCAACAGAGAGGCGCCGCGGCACAAGCAGG
AAGAACGACATCTGGTTCAGTTTTCATGGTTTTGACAGTATGGCCAAGCGGAGAGTTGCG
GTGGCGCTGGCAGAGCTCGTGCACGGCAGCCAAGACAGCTTCATTTATCTGGACCTAAGC
CTCCAGGACTGGGGCGGCTCAAGTTTCAGAGGAAAGACTGGCATAGATTGCATCGTTGAT
GAGTTGAGCAAGAAGCGGCGCTGTGTGATCTTCCTCGATAACATTGATAAAGCTGACTGC
CTTGTTCAGGACAGCCTCTCTCATGCCGTTGACACGGGCAGATTCCGAGACATGCGCGGC
AAGGAAGTTGCCATTAATGACTCCATAGTAATATTGTCAACAAGATTGGCGCGATGCAGC
AAAAATGTCTCGGTTGGGGTGGAAGAGGGGCATACTTTCTCGGAAGAGAAGATCCTGGCT
GCTAGAGGACGACAACTGAAGATCTTGATAGAGTCAGACACGGAGATCACCAGCAGAGGC
CCTAGTAGCAGTAAGCTGGCAGTTTCCCCAGGTCACTCTCTCACCAAACTTCAAACTTCT
GTGTACTCTGGTTGTGTCAGTAAGAGGAAAATTGACATTTCTGACGACCAAGAAAAGCAG
CTAGAATCACCGAGCAATCCGAAGCGTCCGCACAGAACATCAAGTGTGCCCTTCGACCTG
AACCTCCCCGTCGGCGACGATGGATCCAGTGACGCTGACGGCGACGACGGCAGCAGCAAC
GACAGTCCAGATGAGTCCATCGACAGCCTCATGGGTTTGGTCGACGGTGCGATCGAATTC
AAGGCGTTCGACTTTGGCAAACTCGCCAACGACATCCTGCAGGGGGTGAGCAGTGTGCTC
GGCAGCATCCTGGGCTCGGGCTGCACGTTGGAGGTCGGCGACGGCGCGATGGAGCAAATG
CTTGCGGCCT-CATGGGCATCGGAGGACGGGCGGCGGCCTCTG-CGGGCCTGGCTGGAGC
AGGTGTTCGCCAGGAGCCTCGAAGAGCTGAAGCTCAAGCGCAGCAAGCAGGCGAGCAGCT
CTGCTCTTAGGCTAGTGGCCTGTGAGGACGGC---GCAGCAGCAGCGACGGCGGCCAAGG
AAGACGGCGGTTTTGGACCGCTGCTCCCCTCGAGAATAATCCTGGAGTGGCGATGAAT--
--GGATGACGATATCTGTATATACTGTGATGGATCGCGTCATTGTTGGTAGCTAGTCCAC
GGTAGT
>TaD53-5B Triticum aestivum chr5B:282381681..282400880.
GCGGAGAGATGCCCACGCCGGTGCCCACGGCGAGGCAGTGCCTCTCGCCGGCGGCCGTCA
CGGCCCTCGACGCCGCGGTCGTCTCCGCGCGCCGCAGGGTGCACGCGCAGACCACGTCGC
TCCACCTCGTCGCCGCGCTGCTCGCGCAGCAGGCCCCGCCGCTCCTCCGCGACGCGCTCG
CGCGGGCCCGCAGCGCCGCCTACTCCCCGCGCGTGCAGCTCAAGGCGCTCGAGCTCTGCT
TCGCCGTCTCCCTCGACAGGCTCCCCTCCGCCTCCGCCTCC---TCG---TCGGCCTCGG
GCGCCGACGAGCAGCCGGAGCCGCCCGTGTCCAACTCGCTCATGGCGGCCATCAAGCGCT
CGCAGGCCAACCAGCGCCGCAACCCGGACACCTACCACTTCTACCACCAGGCCGCCTTCC
AGGCCGCCACCGCCGCCTCGCAGGTCAGGGTCGAGCTCTCGCAGCTCCTGCTCGCCATCC
TCGACGACCCCGTCGTCAGCCGCGTCTTTGACGACGCCGGCTTCCGCAGCGCTGACATCA
AGCTCGCCATCCTCCGCCCCGCGCCGCCCATGCCGCTGCTCGGCCGCCTCCCTACGCGGG
CCCGCCCGCCGCCTCTCTTCCTCTGCAGCTTCGCCGCCGCCGACGACGCCGACGTGCCCT
CGCCCGCCGGGAGCATCGCAGGCGGCGCCGGCGAGGAGAACGGCCGCCGCATCGCCGAGA
TCCTCGCCCGGGGTCGCAACCCCATGCTCGTCGGTGTCGGGGCCGCGTCCGCCGCCGCAG
ACTTCGCCGCGGCCTCGCCGTACCGCGTCCTCCCCGTCTGTCCAAACTCCATCGACCAAA
CAGAACTCGGCGTGGAGGCGGCGATGGCTAGCGCCACCTCCGGTCTCGTCATAAGCGTTG
GTGACCTCAGAGAACTGGTCCCCGATGACGGCGAGCTCCAGGAGAGGGGGCGCCGAGTGG
TGGCGGAGGTGACGCGAGTGCTGGAGACGCACAGAGAGGGGCGTGTCTGGGTGATGGGGT
GGTCGGCCACCTACGAGACCTACCTCACCTTCCTGTCCAAGTTCCCCTTGGTTGACAAGG
ACTGGGAGCTCCAGCTGCTGCCGATCACGGCGGTGCGCGCCGGCGGACTCATGCCTCCGG
CAACCACGGCATCTCCTTTATCCAAGTCCGCAAGGTGAAGAAGCCCTTTCACTTTTGCAC
ATATATACTCCCTCCGTCCGGAAATACTTGTCATTGAAATGGATGTATCTAGATGTATTT
TAGTTGTAGATACATCCATTTTCATCCATTTTGATGACAAGTATTTCCGGACGGAGGGAG
TATCTTTCATAGTAA----TTGTTTATGCTTAGGGTTTGATTGGCAACCATTTGGTGGCT
GACTGGTCTCGGTGCTTAGTTTATAAT--CCGGATGTTTCTTAATTCGAAATTACTACAC
GTACGATACTTCTTGTCTGATGACCTACTAGTAGT--AGTTTATGCCCTTGATTTTAGTT
TAATGTTTTCATTCCATATAAGCGTGTACGCCCATCGTA-GCATTGGGTATTCTTCAGCG
ATGCATGCTTCATTTGAGTGTACTGTAATTACTA------------------CTCAATAA
GGTCTTTATTAAATATA---TAATCTATGTA---GTTAGTAGAACCATTTTCTCCTGCCG
ACAGTTTATAGTGGTTTTACCTGCCCGGACATCCTTACTTAAGCGGTCAATGTGTTCATG
CTTGTTACCGTATTTAAATTATGAAGTACGTCAAACTGAAGCTGTGTTATTGTGGTTGTT
CCATCTATGGTTCAGTTCATTCTCTGCACATTTTCCTTTTCTTTCTGATACTGTACTATT
CAAGTGTTCCGCGGTGGGGAAAATGGAACTCGAATTTT----------------------
--------------------------------------CAGAACTGTTTCATCTTGAATT
CGGATAGTAT--ACTTAAAAGATGATTTGGGTTGTACTGGTCAGAGCCAAGAGTCCACGA
ACATCTTATCTAAAATATACAATGATGGTTTTATCATTGACTAGTGGTGCTTAAGACACG
GAGTGTTTCCATGCAGTATATTCTTTTGGATACATTAG----------------------
------------------------------------------------------------
------------------------------------------------------------
------------------------------------------------------------
------------------------------------------------------------
------------------------------------------------------------
------------------------------------------------------------
------TAACTAAACTTGATTATTACATGAAGATTCTTTATATGCACTTACTGCATCTGG
GTTGATAATGTGATGTCTAGTAGTTTCAGATATTCGACCCATCTTGTTTTTAATTTTATT
TGATGGGTACTAGCCATATTCTTCAGTAATTCTTTGGCTCGCTGTTTGTTCCTTATCTGA
TAAGTTTTGCTTGCTGATCTTCCAAATTTCAATTCTCATATCATTTGATCCTTTTTAATT
TTATTTGATGGGTACTAGCCATATTCTTCAGTAATTCTTTGGCTCGCTGTTTGTTCCTTA
TCTGATAAGTTTTGCTTGCTGATCTTCCAAATTTCAATTCTCATATCATTTGATCCTTTG
GATGCTCGTTGGTACATTTATACCATGGCAATATAGTAGAGGTTTTATTGCCATAAAATC
CATGCACTTGCAATTTATAACAGCTTGATGAAAAGGGTAAGAGACACTAAAAAAATGCAT
TTTCACGAGAAAGAGTTAGGCTTCGAATAGTGCAGCAAAATTTGTTCTCTGACCGGAAAT
TCTAATGCCCAGCTAAAATTGGGGTCATAAATGTATTAGTGTTATGACTAGCTGTACCTA
A-GTTGCCGTCACAATCCAAACAGCCCCTAAGTGTCTAAAGCTTAGTACAACTTTGTACT
AGAGTTAGTATAAAGTTGAGACACTTATTTTGGGACGGAGGGAGTAGTTCATTGTACTTG
GTCTGGCTTCTGTCATAGTGTCATGTACTGCAGTTTCTTTCATCAACTGGACCTAACAGT
TTCAATCTTGTAATTTGCAGCTTGGTGGAATCGTTTGTTCCTTTTGGTGGACTTGTCAAT
GGTTCCTACGAGTCTAACAGCCTCGCAGCGCATCCTTGCCCGCAAACCCTCCGGTGTCAA
CAGTGCAATGATAGATGTGAGCAAGAAGTCACAACAATCGTTAAAGGGAGTGGCATTACA
GCTGAAGGCTATCACCATGGAGGTCTGCCTTCCCTGCTTCAGAATGGCAGCATGATGGGT
CTTAACAGTGGACTTGATGCAATCAAGGTGTGAAGCTATTTATGTCTTTTGAAACGTTTT
TAGTACA----GCAACAAACACATGCATGCACAGCGTGTTAAATACATGGATAATTTTGT
ATCTCATTGGTATAAAA-ACGTGCAGTTTTTCTTCAGTGCAGGTTAGAGATGATCAGATG
GTGTTGAAATCAAAAATATTGAATCTGCAGAAGAAGTGGAACGAGTACTGCCTGCGGCTC
CACCAAGGAAGCCAGAGGATCAACGCAGGTCCTTACCAGGTATTCCCACATTACACTGGT
GTTCCTGTTGACACAGAAAGATCAGCAATTCTGAGCAAAGGTTCCGAGTTGGTTACACTT
CAAAGGGAGGTTATTAGGCCTTCTGCAGTATCTGCTACACATACGAATGCAACCCCAAAC
AAGAGTGTTTCACCTCCATCTATCTCCAACCAAAGGAACGAAGGCCTTGTGTTGAATCTT
CAAGGGAGGCATTCAAAGGGTGATGAGCAATTTCAAGACAGGCATGCGCAGTTGCGGCAA
GAACACTTGTCAAGCTGCCATGATCGTGAAGATAGCATGTCGCCATCAGCTGCTGCATCC
GTGGCAACGGATTTGGTGTTGAGCACGCCCCGTGGATCTTCTTCCAAGGGTACAAGTTCT
GTGAGCTGGAAACATGCAGTGGATGCAGAGAAGTCTACCCACTTGACACCCAGTAAGGTG
GATGATTTGAATATGAAGCCCCCACAGCCCTTTGCACAGTCTCATAGCTCCCGGGGTTCC
ACAAATATGGGGCAACCATCACCTAGTGCTCTGCATTCACCAGCTTCAGGAGGTGTGTCT
GCCTTTGGCCAATGGCGAAAGCCTTCACACCTTTCAGTACAAGGTTCTGATTTGAGCGAC
TACAAGCTACTCGTGGAACGCCTGTTCAAGGTAGTCGGAAGGCAGGAGGAAGCCCTGAGT
GCTATTTGTGGATCCATTGTTGGCTGCCAGTCAACAGAGAGGCGCCGCGGCACAAGCAGG
AAGAGCGACATCTGGTTCAGTTTTCATGGTTTCGACAGCATGGCCAAGCGGAGAGTTGCC
GTGGCATTGGCAGAGCTCGTGCACGGCAGCGAAGACAGCTTCATTTATCTGGACCTGAGC
CTCCAGGATTGGGGCGGCTCAAGTTTCAGAGGAAAGACTGGCATAGATTGCATCGTTGAT
GAGTTGAGCAAGAAGCGGCGCTGTGTGATCTTCCTCGACAACATTGATAAAGTTGACTGC
CTCATTCAGGACAGTCTCTCTCATGCCGTTGACACCGGTAGATTCCGAGACATGCGCGGC
AAGGAAGTTGCCATTAATGACTCCATAGTAATATTGTCAACAAGATTGGCACGATGCAGC
AAAAATGTCTCGGTTGGGGTGGAAGAGGGGCATACTTTCTCCGAAGAGAAGATCCTGGCT
GCTAGAGGACAGCAACTGAAGATCTTGATAGAATCAGGCACGGCGATCACCAGCAGAGGC
CCTAGTAGCAGTAAGGTGGTAGTTTCCCC---------TCACACCAAACTTCAGGCTTCT
GTGTACTCTGGCTGTGTCAGTAAGCGGAAGCTGGACGTTTCTGACGACCAAGAAAAGCTG
CTAGAATCACCGAGCAATCCCAAGCGGCCACACAGAACATCAAGTGTGCCGTTCGACCTG
AACCTCCCCGTCGGCGAGGATGGATCGAGCGACGCTGACGCCAACGACAGCAGCAGCAAC
GACAATCCAGACGAGTCCATCGACAGCCTCCTGGGATTGGTTGACGGAGCGATCGAATTC
AAGGCGTTCGACTTTGGCAAACTGGCCAACGACATCCTCCAGGACCTGAGCAACGTACTC
AGCAACATCCTGGCCTCGGGCTGCACGTTGGAGGTCGACGATGGCGCGATGGAGCAAATG
CTTGCGGCGT-CATGGGCATTGGAGGACGGGCGGCGGCCTCTG-CGGGCCTGGCTGGAGC
AGGTGTTCGCCAGGAGCCTCGAAGAGCTGAAGCTCAAGCACAGCAAGCACGCTGGCAGCT
CTGCTCTTAGGCTAGTGGCCTGTGAGGACGGCACAGCAGCAGCAGCGACGGCGGCGAAGG
AAGACGGCGGTTTTGGACCGCTGCTCCCCTCGAGAATAATCCTGGAGTGGCGATGAAT--
--GGATGACGATATCTGTATATACTGTGATGGATCGCGTCATTGTTGGTAGCTAGTCCAC
GGTAGT
>TaD53-5D Triticum aestivum chr5D:249782191..249801390.
GCGGAGAGATGCCCACGCCGGTGGCCGCGGCGAGGCAGTGCCTGTCGCCGGCGGCCGTGA
CGGCTCTCGACGCGGCGGTCGTGTCCGCGCGGCGCAGGGTGCACGCGCAGACCACGTCGC
TCCACCTCGTCGCCGCGCTGCTCGCGCAGCAGGCCCCGCCGCTCCTCCGCGACGCGCTCG
CGCGGGCCCGCAGCGCCGCCTACTCCCCGCGCGTGCAGCTCAAGGCGCTCGAGCTCTGCT
TCGCCGTCTCCCTCGACAGGCTCCCCTCCGCC---GCGTCC---TCGTC-----------
-CGCCGACGACCAGCCGGAGCCGCCCGTGTCCAACTCGCTCATGGCGGCCATCAAGCGCT
CGCAGGCCAACCAGCGCCGCAACCCGGACACCTACCACTTCTACCACCAGGCCGCCTTCC
AGGCCGCCACCGCCGCCTCGCAGGTCAGGGTCGAGCTCTCGCAGCTCCTGCTCGCCATCC
TCGACGACCCCGTCGTCAGCCGCGTCTTCGACGACGCCGGCTTCCGCAGCGCCGACATCA
AGCTCGCCATCCTCCGCCCCGCGCCGCCCATGCCGCTGCTCGGCCGCCTCCCTACGCGGG
CCCGCCCGCCGCCTCTCTTTCTCTGCAGCTTCGCCTCCGCCGACGACGCCGACGTGCCCT
CGCCCGCCGGGAGCATCGCCGGCGGCGCCGGCGAGGAGAACGGCCGCCGCATCGCCGAGA
TCCTCGCCCGGGGCCGCAACCCCATGCTCGTGGGTGTCGGGGCCGCGTCCGCCGCAGCGG
ACTTCGCCGCGGCCTCGCCGTACCGCGTCCTCCCCGTCGGTCCAAACTCCATCGACCAAA
CAGAACTCGGCGTGGAGGCGGCGATGGCTAGCGCCACCTCCGGCCTCGTCATAAGCATCG
GTGATCTCAGAGAACTTGTTCCCGATGACGGCGAGCTCCAGGAGAGGGAGCGCCGCGTGG
TGGCGGAGGTGACGCGAGTGCTGGAGACGCACAGAGAGGGGCGTGTCTGGGTGATGGGGT
GGTCGGCCACCTACGAGACCTACCTCACCTTCCTGTCCAAGTTCCCCTTGGTTGACAAGG
ACTGGGAGCTCCAGCTGCTGCCGATCACGGCGGTGCGCGCCGGCGGACTCATGCCTCCGG
CGACCACGGCATCTCCTTTATCCAAGTCCGCAAGGTGAAGAAGCCCTTTCACTTTTGCAC
GTATATA-----------------------------------------------------
------------------------------------------------------------
--TCTTTCATTGTAA----TTGTTTATGCTTAGGGTTTGATTGGCAACCATTTGGTGGCT
GACTGGTCTCGGTGCTTAGTTTATTAT--CCGGATGTTTCTTAATTCGAAATTACTACAC
GTACGATGCTTCTTGTCTGA---CCTACTAGTAGT--AGTTTATGCCCTTGATTTTAGTT
-GATGTTTTCATTCCATATAAGCGTGTACGCCCATCGTA-GCATTGGGTATTCTTCAGCG
ATGCATGCTTCATTTGAGTGTACTGTAATTACTA---GTGGAGTGCACGTAGCTCAATAA
GGTCTTTATTAAATATA---TAATCTATGTACTAGCTAGTAGAACCATTTTCTCCTGCCG
ACAGTTTATAGTGGTTTTACCTGCCCGGATATGCTTACTTAAGCGGTCAATGTGTTCATG
CTTGTTACCGTATTT----TATGAAGTACGTCAAACTGAAGCTGTGTTATTGTGGTTGTT
CCATCTATGGTTCAGTTCATTCTCTGCACATTTTCCTTTTCTTTCTGATACTGTACTATT
CAAGTGTTCCGCGGTGGGGAAAATGGAACTCGAATTTTGTTATGTA--------------
-----------------------------------TTTCAGAATTGTTTCATCTTGAATT
CGGATAGTATATACTTGAAAGATGATTTGGTTTGTACTGGTCAGAGCCAAGAGTCCACGG
ACATCTTATCTAAAATATACAATGATGGTTTTATCATTGACTAGTGGTGCTTAAGACATG
GAGTGTTTCCATGCAGTATATTCTTTTGGATACATTA-----------------------
------------------------------------------------------------
------------------------------------------------------------
------------------------------------------------------------
------------------------------------------------------------
------------------------------------------------------------
------------------------------------------------------------
-----CTAACTAAACTTGATTATTACATGAAGATTCTTTATATGCACTTACTGCATCTGG
GTTGATAATGTGATGTCTAGTAGTTTCAGACATTCGACCCATCTTGTTTTTAATTTTATT
TGATGGGTACTAGCCATATTCTTCAGTAATTCCTTGGCTGGCTGTTTGTTCCTTATCTGA
TAAGTTCTGCTTGCTGATCTTTCAAATTTCAATTCTCATATCATTTGATCCTTTAGATGT
TCG-TTGTACATTTATA-CTA----CTACAT-----------------------------
------------------------------------------------------------
------------------------ATGGCAATATAGTAGAGGTTTTATTGCCATAAAATC
CATGCACTTGCAATTTATAACAGCTTGATGAAAAGGGTAAGAGACACTAAAAAAATGCAT
TTTCACGAGAAAGAGTTAGGGTTCGCCTAGTGCAGCAAA-TTTGTTCTCTGACCGGACAT
TCTAATGCCCAGCCAAAATTGGGGTCATAAATGTATCAATGGTATGACTAGCTGTACCTA
AAGTTGCTGTGG-AATC-------------------------------------------
---------------------------------------AGAAATAGTTCATTGTACTTG
GTCTGGCTTCTGTCATAGTGTCATGTACTGCAGTTTCTTTCATCAACTAGACCTAAGAGT
TTCAATCTTGTAATTTGCAGCTTGGTGGAATCGTTCCTTCCTTTTGGTGGACTTGTCAAT
GGTTCCTATGAGTCTAACAGCCTCGCAGCGCACCCTTGCCCGCAAACCCTCCGGTGTCAA
CCGTGCAATGATAGATGTGAGCAAGAAGTCACAACAATCGTTAAAGGGAGTGGCATTACA
GCTGAAGGCCATCACCAGGGAGGTCTGCCTTCCCTGCTTCAGAATGGCAGCATGATGGGT
CTTAACAGTGGACTTGATGCAATCAAGGTGTGAAGCTATTTATGTCTTTTGAAACGTTTT
TAGTACA----GCAGTAAAAACGCGCACGCACAGCATGTTAAATACATGGATAATTTTGC
ATCTCATTGGTATAAAAGATGTGCAGTTTTTCTTCAGTGCAGGTTAGAGATGATCAGATG
GTGTTGAAATCAAAAATATTGAATCTGCAGAAGAAGTGGAACGAGTACTGCCTGCGGCTC
CACCAAGGAAGCCAGAGGATCAACACAGGTCCTTACCAGGTATTCCCACATTATACTGGT
GTTCCTGTTGACACAGAAAGATCAGCAATTCTGAGCAAAGGTTCCGAGTCGGTTACACTT
CAAAGGGAGGTTATTAGGCCTTCTGCAGTATCTGCTACACATACGAATGCAACCCCAAAC
AAGAGTGTTTCACCTCCATCTATCTCCAACCAAAGGAACGAAGGCCTTGTGTTGAATCTT
CAAGGGAGGCATTCAAAGGGTGATGAGCAATTTCAAGACAGGCATGCGCAGTTGCGGCAA
GAACACTTGTCAAGCTGCCATGATCGTGAAGATCGCATGTCGCCATCAGCTGCTGCATCC
GTGGCAACGGACTTGGTGTTGAGCACGCCCCGTGGATCTTCTTCCAAGGGTACAAGTTCT
GTGAGCTGGAAACATGCAGTGGATGCAGAGAAGTCTACCCACTTGACACCCAGTAAGGTG
GATGATTTGAATATGAAGCCCCCACAGCCCTTTGCACAGTCTCGTAGCTCCCGGGGTTCC
ACAAATATGGGGCAACCATCACCTAGTGCTCTGCATTCACCAGCTTCAGGAGGCGTGTCT
GCCTTTGGCCAATGGCGAAAGCCTTCACACCTTTCAGTACAAGGTTCTGATTTGAGCGAC
TACAAGCTACTCGTGGAACGCCTGTTCAAGGTAGTCGGAAGGCAGGAGGAAGCCCTGAGT
GCTATTTGTGGATCCATTGTTGGCTGCCAGTCAACAGAGAGGCGCCGCGGCACAAGCAGG
AAGAACGACATCTGGTTCAGTTTTCATGGTTTCGACAGCATGGCCAAGCGGAGAGTTGCC
GCGGCATTGGCAGAGCTCGTGCACGGCAGCGAAGACAGCTTCATTTATCTGGACCTGAGC
CTCCAGGATTGGGGCGGCTCAAGTTTCAGAGGAAAGACTGGCATAGATTGCATCGTCGAT
GAGTTGAGCAAGAAGCGGCGCTGTGTGATCTTCCTCGACAACATTGATAAAGCTGACTGC
CTCATTCAGGACAGTCTCTCTCATGCCGTTGACACCGGTAGATTCCGAGACATGCGCGGC
AAGGAAGTTGCCATTAATGACTCCATAGTAATATTGTCAACAAGATTGGCACGATGCAGC
AAAAATGTCTCGGTTGGGGTGGAAGAGGGGCATACTTTCTCCGAAGAGAAGATCCTGGCT
GCTAGAGGACAGCAACTGAAGATCTTGATAGAATCAGGCACGGCGATCACCAGCAGAGGC
CCTAGTAGCAGTAAGGTGGTAGTTTCCCC---------TCTCACCAAACTTCAGGCTTCT
GTGTACTCTGGCTGTGTCAGTAAGCGGAAGCTCGACGTTTCTGACGACCAAGAAAAGCTG
CTAGAATCACCGAGCAATCCCAAGCGGCCACACAGAACATCAAGTGTGCCGTTCGACCTG
AACCTCCCCGTCGGCGAGGATGGATCGAGCGACGCTGACGCCGACGACAGCAGCAGCAAC
GACAATCCAGACGAGTCCATCGACAGCCTCCTGGGTTTGGTCGACGGAGAGATCGAATTC
AAGGCGTTCGACTTTGGCAAACTCGCCAACGACATCCTGCAAGAGCTGAGCAACGTGCTA
GGCAGCATCCTGGGCTCGGGCTGCACGTTGGAGGTAGGCGATGGCGCGATGGAGCAAATG
CTTGCGGCCT-CATGGGCATCGGAGGACTGGAGGCGGCCTCTG-CGGGCCTGGCTGGAGC
AGGTGTTCGCCAGGAGCCTCGAAGAGCTGAAGCTCAAGCACAGCAAGCACGCGAGCAGCT
CTGCTCTTAGACTAGTGGCCTGTGAGGACGGC---GCAGCAGCAGCGACGGCGGCGAAGG
AAGACGGCGGTTTTGGACCGCTGCTCCCCTCGAGAATAATTCTGGAGTGGCGATGAATAT
ATGGATGACGATATCTGTATATACTGTGATGGATCGCGTCATTGTTGGTAGCTAGTCCAC
GGTAGT
>W6_19414_a Dasypyrum villosum D53 gene.
GCGGAGAGATGCCCACGCCGGTGCCCGCGGCGAGGCAGTGCCTGTCGCCGGCGGCCGTGA
CGGCGCTCGACGCGGCGGTCGTGTCCGCGCGACGGAGGGTGCACGCGCAGACCACGTCGC
TGCACCTCATCGCCGCGCTGCTCGCGCCGCAGGCCCCGCCGCTCCTCCGCGACGCGCTCG
CGCGGGCCCGCAGCGCCGCCTACTCCCCGCGCGTGCAGCTCAAGGCGCTCGAGCTCTGCT
TCGCAGTCTCCCTCGACAGGCTCCCCTCCGCCTCCGCCTCCACCTCGACGTCGGCCTCGG
GCGCCGACGAGCAGCCGGAGCCGCCCGTGTCCAACTCGCTCATGGCGGCCATCAAGCGCT
CGCAGGCCAACCAGCGCCGCAACCCGGACACCTTCCACTTCTACCACCAGGCCGCCTTCC
AGGCCGCCACCGCCGCCTCGCAGGTCAGGGTCGAGCTCTCGCAGCTCCTGCTCGCCATCC
TCGACGACCCCGTCGTCAGCCGCGTCTTCGACGACGCCGGCTTCCGCAGCGCTGACATCA
AGCTCGCCATCCTCCGCCCCGCGCCGCCCATGCCGATGCTCGGCCGCCTCCCTACGCGGA
CCCGCCCGCCGCCTCTCTTCCTCTGCAGCTTCGCCTCCGCCGACGACGCCGACGTGCCTT
CGCCCGCCGGGAGCATCACCGGCGGCGCCGGCGAGGAGAACGGCCGCCGCATCGCCGAGA
TCCTCGCCCGGGGCCGCAACCCCATGCTCGTAGGTGTCGGGGCCGCGTCCGCCGCCGCGG
ACTTCGCCGCGGCCTCGCCGTACCGCGTCCTCCCCGTCGGTCCAAACTCAATCGATCAAA
CAGAACTCGGCGTGGCGGCGGCGATGGCTAGCGCCACCTCCGGCCTCGTCATAAGCATCG
GTGACCTCAGAGAACTTGTCCCCGAAAACGGCGAGCTCCAGGAGAGGGGGCGACGGGTGG
TGGCGGAGATAACGCGAGTGCTGGAGACGCACAGAGAGGGGCGTGTCTGGGTGATGGGGT
GGTCGGCCACCTACGAGACCTACCTCACCTTCCTGTCCAAGTTCCCCTTGGTTGACAAGG
ACTGGGAGCTCCAGCTGCTGCCGATCACGGCGGTGCGCGCCGGCGGACTCATGCCTCCGG
CAACCACGGCATCTCCTTTATCCAAGTCCGCAAGGTGAAGAAGCCCTTTCACTTTTCCAC
GTATATA-----------------------------------------------------
------------------------------------------------------------
--TCTTTCAT----AT--T--ATTTATGCTCAGGGTTTGATTGGCAACCATTTGGTAGCT
GACTGGTCTCGGTGCTTAGTTTATTATATCCGGATGTTTCTTAATTCGAAATTACTACAC
GTACGATACTTCTTGTCTGA---CCTACTAGTGTTTTAGTTTATGCCCTTGATTTTAGTT
TAATGTTTTCATTCCAGATATGGGTGTACGCCCATCGTTTGCATCGGGTATTTTTCTGCG
ATATATGCTTGATTTGAGTGTACTGTAATTACTAGTAGTAGAGTGCACGTAGCTCAATAA
GGTCTTTATTAAATATACTATAATCTATGTA---GCTAGTAGAACGATTT-CTCCTGTCG
ACAGTTTATAGTGGTTTTACCTAGCCGGATATGCTTACTTAAGCGGTCAATGTGTTCATG
CTTGTTACCGTATTTGAATTATGAAGTACGGCAAACTGAAGCTGTGCTATTGTGGTTGTT
CCATCTATGCTTCAGTTCATTCTCTGCACATTTTCCTTTTCTTTCTGATACTGTAATATT
CAAGTGTTCCGCGGTGGGGAAAATGGAACTTGAATTTTGTTATGTACTCCGTCCCAAAAT
AAGTGACTCAACTTCGTACTAATTTTAAGGGAGTATTTCAGAACTGTCTCATCTTGAATT
CGGATAGTAT--ACTT-AAAAATGATTTGGGTTGTACTGGTCAGAGCCAAGAGTCCACGA
ACATCTTATCTAAAATATACAATGATAGTTTTATCATTGACTGGTGGTGCTTAAGACATG
GAGTGTTTCCATGCAGTATATTGTTTTGGATACATTA-----------------------
------------------------------------------------------------
------------------------------------------------------------
------------------------------------------------------------
------------------------------------------------------------
------------------------------------------------------------
------------------------------------------------------------
-----CTGATTAAACTTGATTATTA-AGGAAGATTCTGTATATGCACTTACTGCATCTGG
GTTGATAATGTGATGTCTAGTAGTTTCAGACATTCGACCCATCTTGTTTTTAATTTTATT
TGATGGGTACTAGACATATTCTTCAGTAATTCCTTGGCTCGCTGTTTGTTCCTTATCTGA
TAAGTTTTGCTTGCTGATCTTTCAAATTTAAATTCTCATATCATTTGATCCTTTGGATGT
TTGTTTGTACATTAATA-CTA-GTACTACAT-----------------------------
------------------------------------------------------------
------------------------ATCGCAATATAGTAGAGGTTTTATAGCCATAAAATC
CATGCACTTGCAATTTATAACAGCTTGATGAAAAGGGTAAGAGAC-TAAAAAAAATGCAT
TTTCACGAGAAAGAGTTAGGGTTCGCCTAGTGCAGCAAA-TTTGTTCTCTGATAGGAAAT
TCTAATGCCCAGCCAAAATTGGGGTCATAAATGTATCAATGGTATGACTAGCTGTACCTA
A-GTTGCTGTGG-AATC-------------------------------------------
---------------------------------------AGAAATAGTTCATTGTACTTG
GTCTGGCTTCTGTCATAGTGTCATGTACTACAGTTTCTTTCATCAACTGGACCTAACAGT
TTCAATCTTGTAATTTGCAGCTTGATGGAACCGTTCGTTCCTTTTGGTGGACTTGTCAAT
GGTTCCTACGAGTCTAACAGCCTCGCAGCGCATCCTTGCCCGCAAGCCCTCCGGTGTCAA
CAGTGCAATGATAGATGTGAGCAAGAAGTCACAACAATCGTTAAAGGGAGTGGCATTACA
GCTGAAGGCCATCACCAGGGAGGTCTCCCTTCCCTGCTTCAGAATGGCAACATGATGGGT
CTTAACAGTGGACTTGATGCAATCAAGGTGTGAAGCTATTTATGTCTTTTGAAACGTTTT
TAGTACATACAGTAACAAATACGTGCACGCACAGCATGTTAAATACATGGATAATTTTGC
ATCTCATTGGTATAAAA-ATGTGCAGTTTTTCTTCAGTGCAGGCTAGAGATGATCAGATG
CTGTTGAAATCAAAAATATTGAATCTACAGAAGAAGTGGAACGAGTACTGCCTGCGGCTC
CACCAAGGATCCCAGAGGATCAACACAGGTCCTTACCAGTTATTTCCACATTATACTGGT
GTTCCAGTTGACACAGAAAGAGCAGCAATTCTGAGCAAAGGTTCCGAGTCAGTTACACTT
CAAAGGGAGGTTATCAGGCCTTCTGCAGTATCTGCTACACATACAAATGCAACCCCCAAA
AAGAGTGTTTCACCTCCATCTATCTCCAACCAAAGGAACGAAGGCCTTGTGTTGAATCTT
GAAGGGAGGCATTCAAAGGGTGACGAGCAATTTCAAGACAGGCATGCGCAGTTGCGGCAA
GAACACTTGTCAAGCTGCCATGATCGTGAAGATCACACGTCGCCATCAGCTGCTGCATCC
GTGGCAACGGACTTGGTGTTGAGCACGCCTCGTGGATCTTCTTCCAAGGGTACAAGTTCT
GCGAGCTGGAAACATGCAGTAGATGCAGAGAAGTCTACCCACCTGACGCCCAGTAAGGTG
GATGATTTGAATATGAAGCCTCCACAGCCCTTTGCACAACCTTGCAGCTCCCGGGGTTCC
ACAAACATGGGGCAACCATCACATAGTGCTCTGCATTCACCAGCTTCAGGAGGCGTGTCT
GCCTTTGGCCAATGGCGAAAGCCTTCACACCTTGCAGTACAAGGTTCTGATTTGAGCGAC
TACAAGCTACTCGTGGAACGCCTGTTCAAGATGGTTGGAAGGCAGGAGGAAGCCCTGAGT
GCTATTTGTGGATCCATTGTTGGCTGCCAGTCAACAGATAGGCGCCGCGGCACAAGCAGG
AAGAACGACATCTGGTTCAGTTTTCATGGTTTTGACAGCATGGCCAAGCGGAGTGTTGCC
GTGGCGCTGGCAGAGCTCGTGCACGGCAGCCAAGACAGCTTCATTTATCTGGACCTGAGC
CTCCAGGATTGGGGCGGCTCAAGTTTCAGAGGAAAGACTGGCATAGATTGCATCGTGGAT
GAGTTGAGCAAGAAGCGGCGCTGTGTGATCTTCCTCGACAACATTGATAAAGCCGACTGC
CTAATTCAGGATAGTCTCTCTCATGCCGTTGAGACCGGCAGATTCCGAGACATGCGCGGC
AAGGAAGTTGCTATTAATGACTCGATAGTAATATTGTCAACAAGATTGGCACGATGCAGC
AAAAATGTCTCCGTTGGGGTGGAAGAGGGGCATAATTTCTCGGAAGAGAAGATCCTGGCT
GCTAGAGGACGACAACTGAAGATCTTGATAGAATCAGGCACGGCGATCACCAGCAGAGGC
CCCAGCGGCACTAAGCTGGTAGTTTCCCC---------TCTCACCAAACTTCAAGCTTCT
GTGTACTCTGGTTGCGTCAGTAAGCGGAAGCTCGACGTTTCTGACGACCAAGAAAAGCAG
CTAGAATCACCGAGCAATCCCAAGCGGCCGCACAGAACATCAAGTGTGCCGTTCGACCTG
AACCTCCCCGTCGGCGAGGATGGATCCAGTGACGCTGACGGCGACGACAGCGGCAGCAAC
GACAATCCAGATGAGTCCATCGACAGCCTCCTGGGTTTGGTCGACAGAGCGATCGAATTC
AAGGCGTTCGACTTTGGCAAACTCGCCAACGACATCCTGCAGGAGCTGAGCAACGTGCTC
GGCAACATCCTGGGCTCGGGCTGCACGTTGGAGGTCGGCGATGGCGCGATGGAGCAAATG
CTTGCGGTCT-CATGGGCATCGGAGGACGGGCGGCGGCCTCTG-AGGGCCTGGCTGGAGC
AGGTGTTCGCCAGGAGCCTCGAAGAGCTGAAGCTCAAGCACAGTAAGCACGCGGGCAGCT
CTGCTCTTAGACTAGTGGCCTGTGAGGACGGC---GCAGCAGCAGCGACGGCGGCGAAGG
AAGACGGCGGTTTTGGACCGCTGCTCCCCTCGAGAATAATTCTGGAGTGGCGATGAAT--
--GGATGACGATATCTGTATATACTGTGGTGGATCGCGTCATTGTTGGTAGCTAGTCCAC
GGTAGT
>W6_19414_b Dasypyrum villosum D53 gene.
GCGGAGAGATGCCCACGCCGGTGCCCGCGGCGAGGCAGTGCCTGTCGCCGGCGGCCGTGA
CGGCGCTCGACGCGGCGGTCGTGTCCGCGCGACGGAGGGTGCACGCGCAGACCACGTCGC
TGCACCTCATCGCCGCGCTGCTCGCGCCGCAGGCCCCGCCGCTCCTCCGCGACGCGCTCG
CGCGGGCCCGCAGCGCCGCCTACTCCCCGCGCGTGCAGCTCAAGGCGCTCGAGCTCTGCT
TCGCAGTCTCCCTTGACAGGCTCCCCTCCGCCTCCGCCTCCGCCTCGACGTCGGCCTCGG
GCGCCGACGAGCAGCCGGAGCCGCCCGTGTCCAACTCGCTCATGGCGGCCATCAAGCGCT
CGCAGGCCAACCAGCGCCGCAACCCGGACACCTTCCACTTCTACCACCAGGCCGCCTTCC
AGGCTGCCACCGCCGCCTCGCAGGTCAGGGTCGAGCTCTCGCAGCTCCTGCTCGCCATCC
TCGACGACCCCGTCGTCAGCCGCGTCTTCGACGACGCCGGCTTCCGCAGCGCTGACATCA
AGCTCGCCATCCTCCGCCCCGCGCCGCCCATGCCGATGCTCGGCCGCCTCCCTACGCGGA
CCCGCCCGCCGCCTCTCTTCCTCTGCAGCTTCGCCTCCGCCGACGACGCCGACGTGCCTT
CGCCCGCCGGGAGCATCACCGGCGGCGCCGGCGAGGAGAACGGCCGCCGTATCGCCGAGA
TCCTCGCCCGGGGCCGCAACCCCATGCTCGTAGGTGTCGGGGCCGCGTCCGCCGCCGCGG
ACTTCGCCGCGGCCTCGCCGTACCGCGTCCTCCCCGTCGGTCCAAACTCAATCGATCAAA
CAGAACTTGGCGTGGCGGCGGCGATGGCTAGCGCCACCTCCGGCCTCGTCATAAGCATCG
GTGACCTCAGAGAACTTGTCCCCGAAAACGGCGAGCTCCAGGAGAGGGGGCGACGGGTGG
TGGCGGAGGTAACGCGAGTGCTGGAGACGCACAGAGAGGGGCGTGTCTGGGTGATGGGGT
GGTCGGCCACCTACGAGACCTACCTCACCTTCCTGTCCAAGTTCCCCTTGGTTGACAAGG
ACTGGGAGCTCCAGCTGCTGCCGATCACGGCGGTGCGCGCCGGCGGACTCATGCCTCCGG
CAACCACGGCATCTCCTTTATCCAAGTCCGCAAGGTGAAGAAGCCCTTTCACTTTTCCAC
GTATATA-----------------------------------------------------
------------------------------------------------------------
--TCTTTCAT----AT--T--ATTTATGCTCAGGGTTTGATTGGCAACCATTTGGTAGCT
GACTGGTCTCGGTGCTTAGTTTATTATATCCGGATGTTTCTTAATTCGAAATTACTACAC
GTACGATACTTCTTGTCTGA---CCTACTAGTGTTTTAGTTTATGCCCTTGATTTTAGTT
TAATGTTTTCATTCCAGATATGGGTGTACGCCCATCGTTTGCATCGGGTATTTTTCTGCG
ATATATGCTTGATTTGAGTGTACTGTAATTACTAGTAGTAGAGTGCACGTAGCTCAATAA
GGTCTTTATTAAATATACTATAATCTATGTA---GCTAGTAGAACGATTT-CTCCTGTCG
ACAGTTTATAGTGGTTTTACCTAGCCGGATATGCTTACTTAAGCGGTCAATGTGTTCATG
CTTGTTACCGTATTTGAATTATGAAGTACGGCAAACTGAAGCTGTGCTATTGTGGTTGTT
CCATCTATGCTTCAGTTCATTCTCTGCACATTTTCCTTTTCTTTCTGATACTGTAATATT
CAAGTGTTCCGCGGTGGGGAAAATGGAACTTGAATTTTGTTATGTACTCCGTCCCAAAAT
AAGTGACTCAACTTTGTACTAATTTTAAGGGAGTATTTCAGAACTGTCTCATCTTGAATT
CGGATAGTAT--ACTT-AAAAATGATTTGGGTTGTACTGGTCAGAGCCAAGAGTCCACGA
ACATCTTATCTAAAATATACAATGATAGTTTTATCATTGACTGGTGGTGCTTAAGACATG
GAGTGTTTCCATGCAGTATATTGTTTTGGATACATTA-----------------------
------------------------------------------------------------
------------------------------------------------------------
------------------------------------------------------------
------------------------------------------------------------
------------------------------------------------------------
------------------------------------------------------------
-----CTGATTAAACTTGATTATTA-AGGAAGATTCTGTATATGCACTTACTGCATCTGG
GTTGCTAATGTGATGTCTAGTAGTTCCAGACATTCGACCCATCTTGTTTTTAATTTTATT
TGATGGGTACTAGACATATTCTTCAGTAATTCCTTGGCTCGCTGTTTGTTCCTTATCTGA
TAAGTTTTGCTTGCTGATCTTTCAAATTTAAATTCTCATATCATTTGATCCTTTGGATGT
TTGTTTGTACATTAATA-CTA----CTACAT-----------------------------
------------------------------------------------------------
------------------------ATCGCAATATAGTAGAGGTTTTATTGCCATAAAATC
CATGCACTTGCAATTTATAACAGCTTGATGAAAAGGGTAAGAGAC-TAAAAA-AATGCAT
TTTCACGAGAAAGTGTTAGGGTTCGCCTAGTGCAGCAAA-TTTGTTCTCTGATAGGAAAT
TCTAATGCCCAGCCAAAATTGGGGTCATAAATGTATCAATGGTATGACTAGCTGTACCTA
A-GTTGCTGTGG-AATC-------------------------------------------
---------------------------------------AGAAATAGTTCATTGTACTTG
GTCTGGCTTCTGTCATAGTGTCATGTACTGCAGTTTCTTTCATCAACTGGACCTAACAGT
TTCAATCTTGTAATTTGCAGCTTGATGGAACCGTTCGTTCCTTTTGGTGGACTTGTCAAT
GGTTCCTACGAGTCTAACAGCCTCGCAGCGCATCCTTGCCCGCAAGCCCTCCGGTGTCAA
CAGTGCAATGATAGATGTGAGCAAGAAGTCACAACAATCGTTAAAGGGAGTGGCATTACA
GCTGAAGGCTATCACCAGGGAGGTCTCCCTTCCCTGCTTCAGAATGGCAATATGATGGGT
CTTAACAGTGGACTTGATGCAATCAAGGTGTGAAGCTATTTATGTCTTTTGAAACGTTTT
TAGTACA----GTAACAAATACGTGCACGCACAGCATGTTAAATACATGGATAATTTTGC
ATCTCATTGGTATAAAA-ATGTGCAGTTTTTCTTCAGTGCAGGTTAGAGATGATCAGATG
GTGTTGAAATCAAAAATATTGAATCTACAGAAGAAGTGGAACGAGTACTGCCTGCGGCTC
CACCAAGGATCCCAGAGGATCAACACAGGTCCTTACCAGTTATTTCCACATTATACTGGT
GTTCCAGTTGACACAGAAAGAGCAGCAATTCTGAGCAAAGGTTCCGAGTCAGTTACACTT
CAAAGGGAGGTTATCAGGCCTTCTGCAGTATCTGCTACACATACAAATGCAACCCCCAAA
AAGAGTGTTTCTCCTCCATCTATCTCCAACCAAAGGAACGAAGGCCTTGTGTTGAATCTT
GAAGGGAGGCATTCAAAGGGTGACGAGCAATTTCAAGACAGGCATGCGCAGTTGCGGCAA
GAACACTTGTTAAGCTGCCATGATCGTGAAGATCACACGTCGCCATCAGCTGCTGCATCC
GTGGCAACGGACTTGGTGTTGAGCACGCCTCGTGGATCTTCTTCCAAGGGTACAAGTTCT
GTGAGCTGGAAACATGCAGTAGATGCAGAGAAGTCTACCCACCTGACGCCCAGTAAGGTG
GATGATTTGAATATGAAGCCTCCACAGCCCTTTGCACAACCTTGCAGCTCCCGGGGTTCC
ACAAACATGGGGCAACCATCACCTAGTGCTCTGCATTCACCAGCTTCAGGAGGCGTGTCT
GCCTTTGGCCAATGGCGAAAGCCTTCACACCTTGCAGTACAAGGTTCTGATTTGAGCGCC
TACAAGCTACTCGTGGAACGCCTGTTCAAGGTGGTTGGAAGGCAGGAGGAAGCCCTGAGT
GCTATTTGTGGATCCATTGTTGGCTGCCAGTCAACAGATAGGCGCCGCGGCACAAGCAGG
AAGAACGACATCTGGTTCAGTTTTCATGGTTTTGACAGCATGGCCAAGCGGAGTGTTGCC
GTGGCGCTGGCAGAGCTCGTGCACGGCAGCCAAGACAGCTTCATTTATCTGGACCTGAGC
CTCCAGGATTGGGGCGGCTCAAGTTTCAGAGGAAAGACTGGCATAGATTGCATCGTGGAT
GAGTTGAGCAAGAAGCGGCGCTGTGTGATCTTCCTCGACAACATTGATAAAGCCGACTGC
CTAATTCAGGATAGTCTCTCTCATGCCGTTGAGACCGGCAGATTCCTAGACATGCGCGGC
AAGGAAGTTGCTATTAATGACTCGATAGTAATCTTGTCAACAAGATTGGCACGATGCAGC
AACAATGTCTCGGTTGGGGTGGAAGAGGGGCGTACTTTCTCGGAAGAGAAGATAGTGGCT
GCTAGAGGACGACAACTGAAGATCTTGATAGAATCAGGCACGGCGATCACCAGCAGAGGC
CCCAGTGGCAGTAAGCTGGTAGTTTCCCC---------TCTCACCAAAGTTCAAGCTTGT
GTGTACTCTGGTTGCGTCAGTAAGCGGAAGCTCGACGTTTCTGAGGACCAAGAAAAGCAG
CTAGAATCACCGAGCAATCCCAAGCGGCCGCACAGAACATCAAGTGTGCCGTTCGACCTG
AACCTCCCCGTCGGCGAGGATGGATCCAGTGACGCTGACGGCGACGACAGCGGCAGCAAC
GACAATCCAGATGAGTCCATCGACAGCCTCCTGGGTTTGGTCGACAGAGCGATCGAATTC
AAGGCGTTCGACTTTGGCAAACTCGCCAACGACATCCTGCAGGAGCTGAGCAACGTGCTC
GGCAACATCCTGGGCTCGGGCTGCACGTTGGAGGTCGGCGATGGCGCGATGGAGCAAATG
CTTGCGG-CTTCATGGGCATCGGAGTACGGGCGGCGGCCTCTG-CGGGCCTGGCTGGAGC
AGGTGTTCGCCAGGAGCCTCGAAGAGCTGAAGCTCAAGCACAGTAAGCACGCGGGCAGCT
CTGCTCTTAGACTAGTGGCCTGTGAGGACGGC---GCAGCAGCAGCGACGGCGGCGAAGG
AAGACAGCGGTTTTGGACCGCTGCTCCCCTCGAGAATAATTCTGGAGTGGCGATGAAT--
--GGATGACGATATCTGTATATACTGTGGTGGATCGCGTCATTGTTGGTAGCTAGTCCAC
GGTAGT
>W6_7313_a Dasypyrum villosum D53 gene.
GCGGAGAGATGCCCACGCCGGTGCCCGCGGCGAGGCAGTGCCTGTCGCCGGCGGCCGTGA
CGGCGCTCGACGCGGCGGTCGTGTCCGCGCGACGGAGGGTGCACGCGCAGACCACGTCGC
TGCACCTCATCGCCGCGCTGCTCGCGCCGCAGGCCCCGCCGCTCCTCCGCGACGCGCTCG
CGCGGGCCCGCAGCGCCGCCTACTCCCCGCGCGTGCAGCTCAAGGCGCTCGAGCTCTGCT
TCGCAGTCTCCCTCGACAGGCTCCCCTCCGCCTCCGCCTCCGCCTCGACATCGGCCTCGG
GCGCCGACGAGCAGCCGGAGCCGCCCGTGTCCAACTCGCTCATGGCGGCCATCAAGCGCT
CGCAGGCCAACCAGCGCCGCAACCCGGACACCTTCCACTTCTACCACCAGGCCGCCTTCC
AGGCCGCCACCGCCGCCTCGCAGGTCAGGGTCGAGCTCTCGCAGCTCCTGCTCGCCATCC
TCGACGACCCCGTCGTCAGCCGCGTCTTCGACGACGCCGGCTTCCGCAGCGCTGACATCA
AGCTGGCCATCCTCCGCCCCGCGCCGCCCATGCCGATGCTCGGCCGCCTCCCTACGCGGA
CCCGCCCGCCGCCTCTCTTCCTCTGCAGCTTCGCCTCCGCCGACGACGCCGACGTGCCTT
CGCCCGCCGGGAGCATCACCGGCGGCGCCGGCGAGGAGAACGGCCGCCGCATCGCCGAGA
TCCTCGCCCGGGGCCGCAACCCCATGCTCGTAGGTGTCGGGGCCGCGTCCGCCGCCGCGG
ACTTCGCCGCGGCCTCGCCGTACCGCGTCCTCCCCGTCGGTCCAAACTCAATCGATCAAA
CAGAACTCGGCGTGGCGGCGGCGATGGCTAGCGCCACCTCCGGCCTCGTCATAAGCATCG
GTGACCTCAGAGAACTTGTCCCCGAAAACGGCGAGCTCCAGGAGAGGGGGCGACGGGTGG
TGGCGGAGGTAACGCGAGTGCTGGAGACGCACAGAGAGGGGCGTGTCTGGGTGATGGGCT
GGTCGGCCACCTACGAGACCTACCTCACCTTCCTGTCCAAGTTCCCCTTGGTTGACAAGG
ACTGGGAGCTCCAGCTGCTGCCGATCACGGCGGTGCGCGCCGGCGGACTCATGCCTCCGG
CAACCACGGCATCTCCTTTATCCAAGTCCGCAAGGTGAAGAAGCCCTTTCACTTTTGCAC
GTATATA-----------------------------------------------------
------------------------------------------------------------
--TCTTTCATAATTGT--TT-ATTTATGCTTAGGGTTTGATTGGCGACCATTTGGTGGCT
GACTGGTCTCGGTGCTTATTTTATTATATCCGGATGTTTCTTAATTCGAAATTGCTACAC
GTACGATACTTCTTGTCTGA---CGTACTAGTGTTTTAGTTTATGCCCTTGATTTTAGTT
TAATGTTTTCATTCCAGATATGGGTGTACGCCCATCGTTTGCATCGGGTATTTTTCTGCG
ATATATGCTTGATTTGAGTGTACTGTAATTACTAGTAGTAGAGTGCACGTAGCTCAATAA
GGTCTTTATTAAATATACTATAATCTATGTA---GCTAGTAGAACGATTT-CTCCTGTCG
ACAGTTTATAGTGGTTTTACCTAGCCGGATATGCTTACTTAAGCGGTCAATGTGTTCATG
CTTGTTACCGTATTTGAATTATGAAGTACGGCAAACTGAAGCTGTGCTATTGTGGTTGTT
CCATCTATGCTTCAGTTCATTCTCTGCACATTTTCCTTTTCTTTCTGATACTGTAATATC
CAAGTGTTCCGCGGTGGGGAAAGTGGAACTTGAATTTTGTCATGTACTCCGTCCCGAAAT
AAGTGACTCAACTTTGTACTAATTTTAAGGGAGTATTTCAGAACTGTCTCATCTTGAATT
CGGATAGTAT--ACTT-AAAAATGATTTGGGTTGTACTGGTCAGAGCCAAGAGTCCACGA
ACATCTTATCTAAAATATACAATGATAGTTTTATCATTGACTGGTGGTGCTTAAGACATG
GAGTGTTTCCATGCAGTATATTGTTTTGGATACATTA-----------------------
------------------------------------------------------------
------------------------------------------------------------
------------------------------------------------------------
------------------------------------------------------------
------------------------------------------------------------
------------------------------------------------------------
-----CTGATTAAACTTGATTATTA-AGGAAGATTCTGTATATGCACTTACTGCATCTGG
GTTGCTAATGTGATGTCTAGTAGTTCCAGACATTCGACCCATCTTGTTTTTAATTTTATT
TGATGGGTACTAGCCATATTCTTCAGTAATTCCTTGGCTGGCTGTTTGTTCCTTATCTGA
TAAGTTTTGCTTGCTGATCTTTCAAATTTAAATTCTCATATCATTTGATCCTTTGGATGT
TTGTTTGTACATTAATA-CTA-GTACTACAT-----------------------------
------------------------------------------------------------
------------------------ATCGCAATATAGTAGAGGTTTTATTGCCATAAAATC
CATGCACTTGCAATTTATAACAGCTTGATGAAAAGGGTAAGAGAC-TAAAAAAAATGCAT
TTTCACGAGAAAGTGTTAGGGTTCGCCTAGTGCAGCAAA-TTTGTTCTCTGATAGGAAAT
TCTAATGCCCAGCCAAAATTGGGGTCATAAATGTATCAATGGTATGACTAGCTGTACCTA
A-GTTGCTGTGG-AATC-------------------------------------------
---------------------------------------AGAAATAGTTCATTGTACTTG
GTCTGGCTTCTGTCATAGTGTCATGTACTACAGTTTCTTTCATCAACTGGACCTAACAGT
TTCAATCTTGTAATTTGCAGCTTGATGGAACCGTTCGTTCCTTTTGGTGGACTTGTCAAT
GGTTCCTACGAGTCTAACAGCCTCGCAGCGCATCCTTGCCCGCAAGCCCTCCGGTGTCAA
CAGTGCAATGATAGATGTGAGCAAGAAGTCACAACAATCGTTAAAGGGAGTGGCATTACA
GCTGAAGGCCATCACCAGGGAGGTCTCCCTTCCCTGCTTCAGAATGGCAACATGATGGGT
CTTAACAGTGGACTTGATGCAATCAAGGTGTGAAGCTATTTATGTCTTTTGAAACGTTTT
TAGTACATACAGTAACAAATACGTGCACGCACAGCATGTTAAATACATGGATAATTTTGC
ATCTCATTGGTATAAAA-ATGTGCAGTTTTTCTTCAGTGCAGGTTAGAGATGATCAGATG
GTGTTGAAATCAAAAATATTGAATCTACAGAAGAAGTGGAACGAGTACTGCCTGCGGCTC
CACCAAGGATCCCAGAGGATCAACACAGGTCCTTACCAGTTATTTCCACATTATACTGGT
GTTCCAGTTGACACAGAAAGAGCAGCAATTCTGAGCAAAGGTTCCGAGTCAGTTACACTT
CAAAGGGAGGTTATCAGGCCTTCTGCAGTATCTGCTACACATACAAATGCAACCCCCAAA
AAGAGTGTTTCACCTCCATCTATCTCCAACCAAAGGAACGAAGGCCTTGTGTTGAATCTT
GAAGGGAGGCATTCAAAGGGTGACGAGCAATTTCAAGACAGGCATGCGCAGTTGCGGCAA
GAACACTTGTCAAGCTGCCATGATCGTGAAGATAACACGTCGCCATCAGCTGCTGCATCC
GTGGCAACGGACTTGGTGTTGAGCACGCCTCGTGGATCTTCTTCCAAGGGTACAAGTTCT
GTGAGCTGGAAACATGCAGTAGATGCAGAGAAGTCTACCCACCTGACGCCCAGTAAGGTG
GATGATTTGAATATGAAGCCTCCACAGCCCTTTGCACAACCTTGCAGCTCCCGGGGTTCC
ACAAACATGGGGCAACCATCACCTAGTGCTCTGCATTCACCAGCTTCAGGAGGCGTGTCT
GCCTTTGGCCAATGGCGAAAGCCTACACACCTTGCAGTACAAGGTTCTGATTTGAGCGAC
TACAAGCTACTCGTGGAACGCCTGTTCAAGGTGGTTGGAAGGCAGGAGGAAGCCCTGAGT
GCTATTTGTGGATCCATTGTTGGCTGCCAGTCAACAGATAGGCGCCGCGGCACAAGCAGG
AAGAACGACATCTGGTTCAGTTTTCATGGTTTTGACAGCATGGCCAAGCGGAGTGTTGCC
GTGGCGCTGGCAGAGCTCGTGCACGGCAGCCAAGACAGCTTCATTTATCTGGACCTGAGC
CTCCAGGATTGGGGCGGCTCAAGTTTCAGAGGAAAGACTGGCATAGATTGCATCGTGGAT
GAGTTGAGCAAGAAGCGGCGCTGTGTGATCTTCCTCGACAATATTGATAAAGCCGACTGC
CTAATTCAGGATAGTCTCTCTCATGCCGTTGAGACCGGCAGATTCCTAGACATGCGCGGC
AAGGAAGTTGCTATTAATGACTCCATAGTAATATTGTCAACAAGATTGGCACGATGCAGC
AAAAATGTGTCGGTTGGGGTGGAAGAGGGGCATAATTTCTCGGAAGAGAAGATCCTGGCT
GCTAGAGGACGACAACTGAAGATCTTGATAGAATCAGGCACGGCGATCACCAGCAGAGGC
CCCAGCGGCAGTAAGCTGGCAGTCTCCCC---------TCTCACCAAACTTCAAGCTTCT
GTGTACTCTGGTTGCGTCAGTAAGCGGAAGCTCGACGTTTCTGACGACCAAGAAAAGCAG
CTAGAATCACCGAGCAATCCCAAGCGGCCGCACAGAACATCAAGTGTGCCGTTCGACCTG
AACCTCCCCGTCGGCGAGGATGGATCCAGTGATGCTGACGGCGACGACAGCGGCAGCAAC
GACAATCCAGATGAGTCCATCGACAGCCTCCTGAGTTTGGTCGACAGAGCGATCGAATTC
AAGGCGTTCGACTTTGGCAAACTCGCCAACGACATCCTGCAGGAGCTGAGCAACGTGCTC
GGCAACATCCTGGGCTCGGGCTGCACGTTGGAGGTCGGCGATGGCGCGATGGAGCAAATG
CTTGCGGCCT-CATGGGCATCGGAGTACGGGCGGCGGCCTCTG-ACTGCCTGGCTGGAGC
AGGTGTTCGCCAGGAGCCTCGAAGAGCTGAAGCTCAAGCACAGTAAGCACGCGGGCAGCT
CTGCTCTTAGACTAGTGGCCTGTGAGGACGGC---GCAGCAGCAGCGACGGCGGCGAAGG
AAGACGGCGGTTTTGGACCGCTGCTCCCCTCGAGAATAATTCTGGAGTGGCGATGAAT--
--GGATGACGATATCTGTATATACTGTGGTGGATCGCGTCATTGTTGGTAGCTAGTCCAC
GGTAGT
>W6_7313_b Dasypyrum villosum D53 gene.
GCGGAGAGATGCCCACGCCGGTGCCCGCGGCGAGGCAGTGCCTGTCGCCGGCGGCCGTGA
CGGCGCTCGACGCGGCGGTCGTGTCCGCGCGACGGAGGGTGCACGCGCAGACCACGTCGC
TGCACCTCATCGCCGCGCTGCTCGCGCCGCAGGCCCCGCCGCTCCTCCGCGACGCGCTCG
CGCGGGCCCGCAGCGCCGCCTACTCCCCGCGCGTGCAGCTCAAGGCGCTCGAGCTCTGCT
TCGCAGTCTCCCTCGACAGGCTCCCCTCCGCCTCCGCCTCCGCCTCGACATCGGCCTCGG
GCGCCGACGAGCAGCCGGAGCCGCCCGTGTCCAACTCGCTCATGGCGGCCATCAAGCGCT
CGCAGGCCAACCAGCGCCGCAACCCGGACACCTTCCACTTCTACCACCAGGCCGCCTTCC
AGGCCGCCACCGCCGCCTCGCAGGTCAGGGTCGAGCTCTCGCAGCTCCTGCTCGCCATCC
TCGACGACCCCGTCGTCAGCCGCGTCTTCGACGACGCCGGCTTCCGCAGCGCTGACATCA
AGCTGGCCATCCTCCGCCCCGCGCCGCCCATGCCGATGCTCGGCCGCCTCCCTACGCGGA
CCCGCCCGCCGCCTCTCTTCCTCTGCAGCTTCGCCTCCGCCGACGACGCCGACGTGCCTT
CGCCCGCCGGGAGCATCACCGGCGGCGCCGGCGAGGAGAACGGCCGCCGCATCGCCGAGA
TCCTCGCCCGGGGCCGCAACCCCATGCTCGTAGGTGTCGGGGCCGCGTCCGCCGCCGCGG
ACTTCGCCGCGGCCTCGCCGTACCGCGTCCTCCCCGTCGGTCCAAACTCAATCGATCAAA
CAGAACTCGGCGTGGCGGCGGCGATGGCTAGCGCCACCTCCGGCCTCGTCATAAGCATCG
GTGACCTCAGAGAACTTGTCCCCGAAAACGGCGAGCTCCAGGAGAGGGGGCGACGGGTGG
TGGCGGAGGTAACGCGAGTGCTGGAGACGCACAGAGAGGGGCGTGTCTGGGTGATGGGCT
GGTCGGCCACCTACGAGACCTACCTCACCTTCCTGTCCAAGTTCCCCTTGGTTGACAAGG
ACTGGGAGCTCCAGCTGCTGCCGATCACGGCGGTGCGCGCCGGCGGACTCATGCCTCCGG
CAACCACGGCATCTCCTTTATCCAAGTCCGCAAGGTGAAGAAGCCCTTTCACTTTTGCAC
GTATATA-----------------------------------------------------
------------------------------------------------------------
--TCTTTCATA---ATTGTTTATTTATGCTTAGGGTTTGATTGGCGACCATTTGGTGGCT
GACTGGTCTCGGTGCTTATTTTATTATATCCGGATGTTTCTTAATTCGAAATTGCTACAC
GTACGATACTTCTTGTCTGA---CGTACTAGTGTTTTAGTTTATGCCCTTGATTTTAGTT
TAATGTTTTCATTCCAGATATGGGTGTACGCCCATCGTTTGCATCGGGTATTTTTCTGCG
ATATATGCTTGATTTGAGTGTACTGTAATTACTAGTAGTAGAGTGCACGTAGCTCAATAA
GGTCTTTATTAAATATACTATAATCTATGTA---GCTAGTAGAACGATTT-CTCCTGTCG
ACAGTTTATAGTGGTTTTACCTAGCCGGATATGCTTACTTAAGCGGTCAATGTGTTCATG
CTTGTTACCGTATTTGAATTATGAAGTACGGCAAACTGAAGCTGTGCTATTGTGGTTGTT
CCATCTATGCTTCAGTTCATTCTCTGCACATTTTCCTTTTCTTTCTGATACTGTAATATC
CAAGTGTTCCGCGGTGGGGAAAGTGGAACTTGAATTTTGTCATGTACTCCGTCCCGAAAT
AAGTGACTCAACTTTGTACTAATTTTAAGGGAGTATTTCAGAACTGTCTCATCTTGAATT
CGGATAGTAT--ACTT-AAAAATGATTTGGGTTGTACTGGTCAGAGCCAAGAGTCCACGA
ACATCTTATCTAAAATATACAATGATAGTTTTATCATTGACTGGTGGTGCTTAAGACATG
GAGTGTTTCCATGCAGTATATTGTTTTGGATACATTA-----------------------
------------------------------------------------------------
------------------------------------------------------------
------------------------------------------------------------
------------------------------------------------------------
------------------------------------------------------------
------------------------------------------------------------
-----CTGATTAAACTTGATTATTA-AGGAAGATTCTGTATATGCACTTACTGCATCTGG
GTTTATAATGTGATGTCTAGTAGTTTCAGACATTCGACCCATCTTGTTTTTAATTTTATT
TGATGGGTACTAGACATATTCTTCAGTAATTCCTTGGCTCGCTGTTTGTTCCTTATCTGA
TAAGTTTTGCTTGCTGATCTTTCAAATTTAAATTCTCATATCATTTGATCCTTTGGATGT
TTGTTTGTACATTAATA-CTA----CTACAT-----------------------------
------------------------------------------------------------
------------------------ATCGCAATATAGTAGAGGTTTTATAGCCATAAAATC
CATGCACTTGCAATTTATAACAGCTTGATGAAAAGGGTAAGAGAC-TAAAAA-AATGCAT
TTTCACGAGAAAGAGTTAGGGTTCGCCTAGTGCAGCAAA-TTTGTTCTCTGATAGGAAAT
TCTAATGCCCAGCCAAAATTGGGGTCATAAATGTATCAATGGTATGACTAGCTGTACCTA
A-GTTGCTGTGG-AATC-------------------------------------------
---------------------------------------AGAAATAGTTCATTGTACTTG
GTCTGGCTTCTGTCATAGTGTCATGTACTGCAGTTTCTTTCATCAACTGGACCTAACAGT
TTCAATCTTGTAATTTGCAGCTTGATGGAACCGTTCGTTCCTTTTGGTGGACTTGTCAAT
GGTTCCTACGAGTCTAACAGCCTCGCAGCGCATCCTTGCCCGCAAGCCCTCCGGTGTCAA
CAGTGCAATGATAGATGTGAGCAAGAAGTCACAACAATCGTTAAAGGGAGTGGCATTACA
GCTGAAGGCTATCACCAGGGAGGTCTCCCTTCCCTGCTTCAGAATGGCAATATGATGGGT
CTTAACAGTGGGCTTGATGCAATCAAGGTGTGAAGCTATTTATGTCTTTTGAAACGTTTT
TAGTACATACAGTAACAAATACGTGCACGCACAGCATGTTAAATACATGGATAATTTTGC
ATCTCATTGGTATAAAA-ATGTGCAGTTTTTCTTCAGTGCAGGTTAGAGATGATCAGATG
GTGTTGAAATCAAAAATATTGAATCTACAGAAGAAGTGGAACGAGTACTGCCTGCGGCTC
CACCAAGGATCCCAGAGGATCAACACAGGTCCTTACCAGTTATTTCCACATTATACTGGT
GTTCCAGTTGACACAGAAAGAGCAGCAATTCTGAGCAAAGGTTCCGAGTCAGTTACACTT
CAAAGGGAGGTTATCAGGCCTTCTGCAGTATCTGCTACACATACAAATGCAACCCCCAAA
AAGAGTGTTTCACCTCCATCTATCTCCAACCAAAGGAACGAAGGCCTTGTGTTGAATCTT
GAAGGGAGGCATTCAAAGGGTGACGAGCAATTTCAAGACAGGCATGCGCAGTTGCGGCAA
GAACACTTGTCAAGCTGCCATGATCGTGAAGATAACACGTCGCCATCAGCTGCTGCATCC
GTGGCAACGGACTTGGTGTTGAGCACGCCTCGTGGATCTTCTTCCAAGGGTACAAGTTCT
GTGAGCTGGAAACATGCAGTAGATGCAGAGAAGTCTACCCACCTGACGCCCAGTAAGGTG
GATGATTTGAATATGAAGCCTCCACAGCCCTTTGCACAACCTTGCAGCTCCCGGGGTTCC
ACAAACATGGGGCAACCATCACCTAGTGCTCTGCATTCACCAGCTTCAGGAGGCGTGTCT
GCCTTTGGCCAATGGCGAAAGCCTACACACCTTGCAGTACAAGGTTCTGATTTGAGCGAC
TACAAGCTACTCGTGGAACGCCTGTTCAAGGTGGTTGGAAGGCAGGAGGAAGCCCTGAGT
GCTATTTGTGGATCCATTGTTGGCTGCCAGTCAACAGATAGGCGCCGCGGCACAAGCAGG
AAGAACGACATCTGGTTCAGTTTTCATGGTTTTGACAGCATGGCCAAGCGGAGTGTTGCC
GTGGCGCTGGCAGAGCTCGTGCACGGCAGCCAAGACAGCTTCATTTATCTGGACCTGAGC
CTCCAGGATTGGGGCGGCTCAAGTTTCAGAGGAAAGACTGGCATAGATTGCATCGTGGAT
GAGTTGAGCAAGAAGCGGCGCTGTGTGATCTTCCTCGACAATATTGATAAAGCCGACTGC
CTAATTCAGGATAGTCTCTCTCATGCCGTTGAGACCGGCAGATTCCTAGACATGCGCGGC
AAGGAAGTTGCTATTAATGACTCCATAGTAATATTGTCAACAAGATTGGCACGATGCAGC
AAAAATGTGTCGGTTGGGGTGGAAGAGGGGCATAATTTCTCGGAAGAGAAGATCCTGGCT
GCTAGAGGACGACAACTGAAGATCTTGATAGAATCAGGCACGGCGATCACCAGCAGAGGC
CCCAGCGGCAGTAAGCTGGCAGTCTCCCC---------TCTCACCAAACTTCAAGCTTCT
GTGTACTCTGGTTGCGTCAGTAAGCGGAAGCTCGACGTTTCTGACGACCAAGAAAAGCAG
CTAGAATCACCGAGCAATCCCAAGCGGCCGCACAGAACATCAAGTGTGCCGTTCGACCTG
AACCTCCCCGTCGGCGAGGATGGATCCAGTGATGCTGACGGCGACGACAGCGGCAGCAAC
GACAATCCAGATGAGTCCATCGACAGCCTCCTGAGTTTGGTCGACAGAGCGATCGAATTC
AAGGCGTTCGACTTTGGCAAACTCGCCAACGACATCCTGCAGGAGCTGAGCAACGTGCTC
GGCAACATCCTGGGCTCGGGCTGCACGTTGGAGGTCGGCGATGGCGCGATGGAGCAAATG
CTTGCGGCCT-CATGGGCATCGGAGTACGGGCGGCGGCCTCTGAC-TGCCTGGCTGGAGC
AGGTGTTCGCCAGGAGCCTCGAAGAGCTGAAGCTCAAGCACAGTAAGCACGCGGGCAGCT
CTGCTCTTAGACTAGTGGCCTGTGAGGACGGC---GCAGCAGCAGCGACGGCGGCGAAGG
AAGACGGCGGTTTTGGACCGCTGCTCCCCTCGAGAATAATTCTGGAGTGGCGATGAAT--
--GGATGACGATATCTGTATATACTGTGGTGGATCGCGTCATTGTTGGTAGCTAGTCCAC
GGTAGT
>W6_21717_a Dasypyrum villosum D53 gene.
GCGGAGAGATGCCCACGCCGGTGCCCGCGGCGAGGCAGTGCCTGTCGCCGGCGGCCGTGA
CGGCGCTCGACGCGGCGGTCGTGTCCGCGCGACGGAGGGTGCACGCGCAGACCACGTCGC
TGCACCTCATCGCCGCGCTGCTCGCGCCGCAGGCCCCGCCGCTCCTCCGCGACGCGCTCG
CGCGGGCCCGCAGCGCCGCCTACTCCCCGCGCGTGCAGCTCAAGGCGCTCGAGCTCTGCT
TCGCAGTCTCCCTCGACAGGCTCCCCTCCGCCTCCGCCTCCACCTCGACGTCGGCCTCGG
GCGCCGACGAGCAGCCGGAGCCGCCCGTGTCCAACTCGCTCATGGCGGCCATCAAGCGCT
CGCAGGCCAACCAGCGCCGCAACCCGGACACCTTCCACTTCTACCACCAGGCCGCCTTCC
AGGCCGCCACCGCCGCCTCGCAGGTCAGGGTCGAGCTCTCGCAGCTCCTGCTCGCCATCC
TCGACGACCCCGTCGTCAGCCGCGTCTTCGACGACGCCGGCTTCCGCAGCGCTGACATCA
AGCTCGCCATCCTCCGCCCCGCGCCGCCCATGCCGATGCTCGGCCGCCTCCCTACGCGGA
CCCGCCCGCCGCCTCTCTTCCTCTGCAGCTTCGCCTCCGCCGACGACGCCGACGTGCCTT
CGCCCGCCGGGAGCATCACCGGCGGCGCCGGCGAGGAGAACGGCCGCCGCATCGCCGAGA
TCCTCGCCCGGGGCCGCAACCCCATGCTCGTAGGTGTCGGGGCCGCGTCCGCCGCCGCGG
ACTTCGCCGCGGCCTCGCCGTACCGCGTCCTCCCCGTCGGTCCAAACTCAATCGATCAAA
CAGAACTCGGCGTGGCGGCGGCGATGGCTAGCGCCACCTCCGGCCTCGTCATAAGCATCG
GTGACCTCAGAGAACTTGTCCCCGAAAACGGCGAGCTCCAGGAGAGGGGGCGACGGGTGG
TGGCGGAGGTAACGCGAGTGCTGGAGACGCACAGAGAGGGGCGTGTCTGGGTGATGGGGT
GGTCGGCCACCTACGAGACCTACCTCACCTTCCTGTCCAAGTTCCCCTTGGTTGACAAGG
ACTGGGAGCTCCAGCTGCTGCCGATCACGGCGGTGCGCGCCGGCGGACTCATGCCTCCGG
CAACCACGGCATCTCCTTTATCCAAGTCCGCAAGGTGAAGAAGCCCTTTCACTTTTCCAC
GTATATA-----------------------------------------------------
------------------------------------------------------------
--TCTTTCAT----AT--T--ATTTATGCTCAGGGTTTGATTGGCAACCATTTGGTAGCT
GACTGGTCTCGGTGCTTAGTTTATTATATCCGGATGTTTCTTAATTCGAAATTACTACAC
GTACGATACTTCTTGTCTGA---CCTACTAGTGTTTTAGTTTATGCCCTTGATTTTAGTT
TAATGTTTTCATTCCAGATATGGGTGTACGCCCATCGTTTGCATCGGGTATTTTTCTGCG
ATATATGCTTGATTTGAGTGTACTGTAATTACTAGTAGTAGAGTGCACGTAGCTCAATAA
GGTCTTTATTAAATATACTATAATCTATGTA---GCTAGTAGAACGATTT-CTCCTGTCG
ACAGTTTATAGTGGTTTTACCTAGCCGGATATGCTTACTTAAGCGGTCAATGTGTTCATG
CTTGTTACCGTATTTGAATTATGAAGTACGGCAAACTGAAGCTGTGCTATTGTGGTTGTT
CCATCTATGCTTCAGTTCATTCTCTGCACATTTTCCTTTTCTTTCTGATACTGTAATATT
CAAGTGTTCCGCGGTGGGGAAAATGGAACTTGAATTTTGTTATGTACTCCGTCCCAAAAT
AAGTGACTCAACTTCGTACTAATTTTAAGGGAGTATTTCAGAACTGTCTCATCTTGAATT
CGGATAGTAT--ACTT-AAAAATGATTTGGGTTGTACTGGTCAGAGCCAAGAGTCCACGA
ACATCTTATCTAAAATATACAATGATAGTTTTATCATTGACTGGTGGTGCTTAAGACATG
GAGTGTTTCCATGCAGTATATTGTTTTGGATACATTA-----------------------
------------------------------------------------------------
------------------------------------------------------------
------------------------------------------------------------
------------------------------------------------------------
------------------------------------------------------------
------------------------------------------------------------
-----CTGATTAAACTTGATTATTA-AGGAAGATTCTGTATATGCACTTACTGCATCTGG
GTTGCTAATGTGATGTCTAGTAGTTCGAGACATTCGACCCATCTTGTTTTTAATTTTATT
TGATGGGTACTAGACATATTCTTCAGTAATTCCTTGGCTCGCTGTTTGTTCCTTATCTGA
TAAGTTTTGCTTGCTGATCTTTCAAATTTAAATTCTCATATCATTTGATCCTTTGGATGT
TTGTTTGTACATTAATA-CTA-GTACTACAT-----------------------------
------------------------------------------------------------
------------------------ATCGCAATATAGTAGAGGTTTTATTGCCATAAAATC
CATGCACTTGCAATTTATAACAGCTTGATGAAAAGGGTAAGAGAC-TAAAAAAAATGCAT
TATCACGAGAAAGAGTTAGGGTTCGCCTAGTGCAGCAAA-TTTGTTCTCTGATAGGAAAT
TCTAATGCCCAGCCAAAATTGGGGTCATAAATGTATCAATGGTATGACTAGCTGTACCTA
A-GTTGCTGTGG-AATC-------------------------------------------
---------------------------------------AGAAATAGTTCATTGTACTTG
GTCTGGCTTCTGTCATAGTGTCATGTACTGCAGTTTCTTTCATCAACTGGACCTAACAGT
TTCAATCTTGTAATTTGCAGCTTGATGGAACCGTTCGTTCCTTTTGGTGGACTTGTCAAT
GGTTCCTACGAGTCTAACAGCCTCGCAGCGCATCCTTGCCCGCAAGCCCTCCGGTGTCAA
CAGTGCAATGATAGATGTGAGCAAGAAGTCACAACAATCGTTAAAGGGAGTGGCATTACA
GCTGAAGGCCATCACCAGGGAGGTCTCCCTTCCCTGCTTCAGAATGGCAACATGATGGGT
CTTAACAGTGGACTTGATGCAATCAAGGTGTGAAGCTATTTATGTCTTTTGAAACGTTTT
TAGTACATACAGTAACAAATACGTGCACGCACAGCATGTTAAATACATGGATAATTTTGC
ATCTCATTGGTATAAAA-ATGTGCAGTTTTTCTTCAGTGCAGGTTAGAGATGATCAGATG
GTGTTGAAATCAAAAATATTGAATCTACAGAAGAAGTGGAACGAGTACTGCCTGCGGCTC
CACCAAGGATCCCAGAGGATCAACACAGGTCCTTACCAGTTATTTCCACATTATACTGGT
GTTCCAGTTGACACAGAAAGAGCAGCAATTCTGAGCAAAGGTTCCGAGTCAGTTACACTT
CAAAGGGAGGTTATCAGGCCTTCTGCAGTATCTGCTACACATACAAATGCAACCCCCAAA
AAGAGTGTTTCACCTCCATCTATCTCCAACCAAAGGAACGAAGGCCTTGTGTTGAATCTT
GAAGGGAGGCATTCAAAGGGTGACGAGCAATTTCAAGACAGGCATGCGCAGTTGCGGCAA
GAACACTTGTCAAGCTGCCATGATCGTGAAGATCACACGTCGCCATCAGCTGCTGCATCC
GTGGCAACGGACTTGGTGTTGAGCACGCCTCGTGGATCTTCTTCCAAGGGTACAAGTTCT
GTGAGCTGGAAACATGCAGTAGATGCAGAGAAGTCTACCCACCTGACGCCCAGTAAGGTG
GATGATTTGAATATGAAGCCTCCACAGCCCTTTGCACAACCTTGCAGCTCCCGGGGTTCC
ACAAACATGGGGCAACCATCACCTAGTGCTCTGCATTCACCAGCTTCAGGAGGCGTGTCT
GCCTTTGGCCAATGGCGAAAGCCTTCACACCTTGCAGTACAAGGTTCTGATTTGAGCGAC
TACAAGCTACTCGTGGAACGCCTGTTCAAGGTGGTTGGAAGGCAGGAGGAAGCCCTGAGT
GCTATTTGTGGATCCATTGTTGGCTGCCAGTCAACAGATAGGCGCCGCGGCACAAGCAGG
AAGAACGACATCTGGTTCAGTTTTCATGGTTTTGACAGCATGGCCAAGCGGAGTGTTGCC
GTGGCGCTGGCAGAGCTCGTGCACGGCAGCCAAGACAGCTTCATTTATCTGGACCTGAGC
CTCCAGGATTGGGGCGGCTCAAGTTTCAGAGGAAAGACTGGCATAGATTGCATCGTGGAT
GAGTTGAGCAAGAAGCGGCGCTGTGTGATCTTCCTCGACAACATTGATAAAGCCGACTGC
CTAATTCAGGATAGTCTCTCTCATGCCGTTGAGACCGGCAGATTCCTAGACATGCGCGGC
AAGGAAGTTGCTATTAATGACTCGATAGTAATATTGTCAACAAGATTGGCACGATGCAGC
AAAAATGTCTCGGTTGGGGTGGAAGAGGGGCATAATTTCTCGGAAGAGAAGATCCTGGCT
GCGAGAGGAAGACAACTGAAGATCTTGATAGAATCAGGCACGGCGATCACCAGCAGAGGC
CCCAGCGGCACTAAGCTGGTAGTTTCCCC---------TATCACCAAACTTCAAGCTTCT
GTGTACTCTGGTTGCGTCAGTAAGCGGAAGCTCGACGTTTCTGACGACCAAGAAAAGCAG
CTAGAATCACCGAGCAATCCCAAGCGGCCGCACAGAACATCAAGTGTGCCGTTCGACCTG
AACCTCCCCGTCGGCGAGGATGGATCCAGTGACGCTGACGGCGACGACAGCGGCAGCAAC
GACAATCCAGATGAGTCCATCGACAGCCTCCTGGGTTTGGTCGACAGAGCGATCGAATTC
AAGGCGTTCGACTTTGGCAAACTCGCCAACGACATCCTGCAGGAGCTGAGCAACGTGCTC
GGCAACATCCTGGGCTCGGGCTGCACGTTGGAGGTCGGCGATGGCGCGATGGAGCAAATG
CTTGCGGCCT-CATGGGCATCGGAGGACGGGCGGCGGCCTCTG-AGGGCCTGGCTGGAGC
AGGTGTTCGCCAGGAGCCTCGAAGAGCTGAAGCTCAAGCACAGTAAGCACGAGGGCAGCT
CTGCTCTTAGACTAGTGGCATGTGAGGACGGC---GCAGCAGCAGCGACGGCGGCGAAGG
AAGACGGCGGTTTTGGACCGCTGCTCCCCTCGAGAATAATTCTGGAGTGGCGATGAAT--
--GGATGACGATATCTGTATATACTGTGGTGGATCGCGTCATTGTTGGTAGCTAGTCCAC
GGTAGT
>W6_21717_b Dasypyrum villosum D53 gene.
GCGGAGAGATGCCCACGCCGGTGCCCGCGGCGAGGCAGTGCCTGTCGCCGGCGGCCGTGA
CGGCGCTCGACGCGGCGGTCGTGTCCGCGCGACGGAGGGTGCACGCGCAGACCACGTCGC
TGCACCTCATCGCCGCGCTGCTCGCGCCGCAGGCCCCGCCGCTCCTCCGCGACGCGCTCG
CGCGGGCCCGCAGCGCCGCCTACTCCCCGCGGGTGCAGCTCAAGGCGCTCGAGCTCTGCT
TCGCAGTCTCCCTCGACAGGCTCCCCTCCGCCTCCGCCTCCACCTCGACGTCGGCCTCGG
GCGCCGACGAGCAGCCGGAGCCGCCCGTGTCCAACTCGCTCATGGCGGCCATCAAGCGCT
CGCAGGCCAATCAGCGCCGCAACCCGGACACCTTCCACTTCTACCACCAGGCCGCCTTCC
AGGCTGCCACCGCCGCCTCGCAGGTCAGGGTCGAGCTCTCGCAGCTCCTGCTCGCCATCC
TCGACGACCCCGTCGTCAGCCGCGTCTTCGACGACGCCGGCTTCCGCAGCGCTGACATCA
AGCTCGCCATCCTCCGCCCCGCGCCGCCCATGCCGATGCTCGGCCGCCTCCCTACGCGGA
CCCGCCCGCCGCCTCTCTTCCTCTGCAGCTTCGCCTCCGCCGACGACGCCGACGTGCCTT
CGCCCGCCGGGAGCATCACCGGCGGCGCCGGCGAGGAGAACGGCCGCCGCATCGCCGAGA
TCCTCGCCCGGGGCCGCAACCCCATGCTCGTAGGTGTCGGGGCCGCGTCCGCCGCCGCGG
ACTTCGCCGCGGCCTCGCCGTACCGCGTCCTCCCCGTCGGTCCAAACTCAATCGATCAAA
CAGAACTCGGCGTGGCGGCGGCGATGGCTAGCGCCACCTCCGGCCTCGTCATAAGCATCG
GTGACCTCAGAGAACTTGTCCCCGAAAACGGCGAGCTCCAGGAGAGGGGGCGACGGGTGG
TGGCGGAGGTAACGCGAGTGCTGGAGACGCACAGAGAGGGGCGTGTCTGGGTGATGGGGT
GGTCGGCCACCTACGAGACCTACCTCACCTTCCTGTCCAAGTTCCCCTTGGTTGACAAGG
ACTGGGAGCTCCAGCTGCTGCCGATCACGGCGGTGCGCGCCGGCGGACTCATGCCTCCGG
CAACCACGGCATCTCCTTTATCCAAGTCCGCAAGGTGAAGAAGCCCTTTCACTTTTCCAC
GTATATA-----------------------------------------------------
------------------------------------------------------------
--TCTTTCATA--------TTATTTATGCTCAGGGTTTGATTGGCAACCATTTGGTAGCT
GACTGGTCTCGGTGCTTAGTTTATTATATCCGGATGTTTCTTAATTCGAAATTACTACAC
GTACGATACTTCTTGTCTGA---CCTACTAGTGTTTTAGTTTATGCCCTTGATTTTAGTT
TAATGTTTTCATTCCAGATATGGGTGTACGCCCATCGTTTGCATCGGGTATTTTTCTGCG
ATATATGCTTGATTTGAGTGTACTGTAATTACTAGTAGTAGAGTGCACGTAGCTCAATAA
GGTCTTTATTAAATATACTATAATCTATGTA---GCTAGTAGAACGATTT-CTCCTGTCG
ACAGTTTATAGTGGTTTTACCTAGCCGGATATGCTTACTTAAGCGGTCAATGTGTTCATG
CTTGTTACCGTATTTGAATTATGAAGTACGGCAAACTGAAGCTGTGCTATTGTGGTTGTT
CCATCTATGCTTCAGTTCATTCTCTGCACATTTTCCTTTTCTTTCTGATACTGTAATATT
CAAGTGTTCCGCGGTGGGGAAAATGGAACTTGAATTTTGTTATGTACTCCGTCCCAAAAT
AAGTGACTCAACTTCGTACTAATTTTAAGGGAGTATTTCAGAACTGTCTCATCTTGAATT
CGGATAGTAT--ACTT-AAAAATGATTTGGGTTGTACTGGTCAGAGCCAAGAGTCCACGA
ACATCTTATCTAAAATATACAATGATAGTTTTATCATTGACTGGTGGTGCTTAAGACATG
GAGTGTTTCCATGCAGTATATTGTTTTGGATACATTA-----------------------
------------------------------------------------------------
------------------------------------------------------------
------------------------------------------------------------
------------------------------------------------------------
------------------------------------------------------------
------------------------------------------------------------
-----CTGATTAAACTTGATTATTA-AGGAAGATTCTGTATATGCACTTACTGCATCTGG
GTTGATAATGTGATGTCTAGTAGTTTCAGACATTCGACCCATCTTGTTTTTAATTTTATT
TGATGGGTACTAGACATATTCTTCAGTAATTCCTTGGCTCGCTGTTTGTTCCTTATCTGA
TAAGTTTTGCTTGCTAATCTTTCAAATTTAAATTCTCATATCATTTGATCCTTTGGATGT
TTGTTTGTACATTAATA-CTA----CTACAT-----------------------------
------------------------------------------------------------
------------------------ATCGCAATATAGTAGAGGTTTTATAGCCATAAAATC
CATGCACTTGCAATTTATAACAGCTTGATGAAAAGGGTAAGAGAC-TAAAAA-AATGCAT
TTTCACGAGAAAGTGTTAGGGTTCGCCTAGTGCAGCAAA-TTTGTTCTCTGATAGGAAAT
TCTAATGCCCAGCCAAAATTGGGGTCATAAATGTATCAATGGTATGACTAGCTGTACCTA
A-GTTGCTGTGG-AATC-------------------------------------------
---------------------------------------AGAAATAGTTCATTGTACTTG
GTCTGGCTTCTGTCATAGTGTCATGTACTGCAGTTTCTTTCATCAACTGGACCTAACAGT
TTCAATCTTGTAATTTGCAGCTTGATGGAACCGTTCGTTCCTTTTGGTGGACTTGTCAAT
GGTTCCTACGAGTCTAACAGCCTCGCAGCGCATCCTTGCCCGCAAGCCCTCCGGTGTCAA
CAGTGCAATGATAGATGTGAGCAAGAAGTCACAACAATCGTTAAAGGGAGTGGCATTACA
GCTGAAGGCTATCACCAGGGAGGTCTCCCTTCCCTGCTTCAGAATGGCAATATGATGGGT
CTTAACAGTGGACTAGATGCAATCAAGGTGTGAAGCTATTTATGTCTTTTGAAACGTTTT
TAGTACA----GTAACAAATACGTGCACGCACAGCATGTTAAATACATGGATAATTTTGC
ATCTCATTGGTATAAAA-ATGTGCAGTTTTTCTTCAGTGCAGGTTAGAGATGATCAGATG
GTGTTGAAATCAAAAATATTGAATCTACAGAAGAAGTGGAACGAGTACTGCCTGCGGCTC
CACCAAGGATCCCAGAGGATCAACACAGGTCCTTACCAGTTATTTCCACATTATACTGGT
GTTCCAGTTGACACAGAAAGAGCAGCAATTCTGAGCAAAGGTTCCGAGTCAGTTACACTT
CAAAGGGAGGTTATCAGGCCTTCTGCAGTATCTGCTACACATACAAATGCAACCCCCAAA
AAGAGTGTTTCACCTCCATCTATTTCCAACCAAAGGAACGAAGGCCTTGTGTTGAATCTT
GAAGGGAGGCATTCAAAGGGTGACGAGCAATTTCAAGACAGGCATGCGCAGTTGCGGCAA
GAACACTTGTCAAGCTGCCATGATCGTGAAGATCACACGTCGCCATCAGCTGCTGCATCC
GTGGCAACGGACTTGGTGTTGAGCACGCCTCGTGGATCTTCTTCCAAGGGTACAAGTTCT
GCGAGCTGGAAACATGCAGTAGATGCAGAGAAGTCTACCCACCTGACGCCCAGTAAGGTG
GATGATTTGAATATGAAGCCTCCACAGTCCTTTGCACAACCTTGCAGCTCCCGGGGTTCC
ACAAACATGGGGCAACCATCACCTAGTGCTCTGCATTCACCAGCTTCAGGAGGCGTGTCT
GCCTTTGGCCAATGGCGAAAGCCTTCACACCTTGCAGTACAAGGTTCTGATTTGAGCGCC
TACAAGCTACTCGTGGAACGCCTGTTCAAGGTGGTTGGAAGGCAGGAGGAAGCCCTGAGT
GCTATTTGTGGATCCATTGTTGGCTGCCAGTCAACAGATAGGCGCCGCGGCACAAGCAGG
AAGAACGACATCTGGTTCAGTTTTCATGGGTTTGACAGCATGGCCAAGCGGAGTGTTGCC
GTGGCGCTGGCAGAGCTCGTGCACGGCAGCCAAGACAGCTTCATTTATCTGGACCTGAGC
CTCCAGGATTGGGGCGGCTCAAGTTTCAGAGGAAAGACTGGCATAGATTGCATCGTGGAT
GAGTTGAGCAAGAAGCGGCGCTGTGTGATCTTCCTTGACAACATTGATAAAGCCGACTGC
CTAATTCAGGATAGTCTCTCTCATGCCGTTGAGACCGGCAGATTCCTAGACATGCGCGGC
AAGGAAGTTGCTATTAATGACTCGATAGTAATATTGTCAACAAGATTGGCACGATGCAGC
AAAAATGTCTCGGTTGGGGTGGAAGAGGGGCATAATTTCTCGGAAGAGAAGATCCTGGCT
GCTAGAGGACGACAACTGAAGATCTTGATAGAATCAGGCACGGCGATCACCAGCAGAGGC
CCCAGCGGCAGTAAGCTGGTAGTTTCCCC---------TCTCACCAAAGTTCAAGCTTCT
GTGTACTCTGGTTGCGTCAGTAAGCGGAAGCTCGACGTTTCTGAGGACCAAGAAAAGCAG
CTAGAATCACCGAGCAATCCCAAGCGGCCGCACAGAACATCAAGTGTGCCGTTCGACCTG
AACCTCCCCGTCGGCGAGGATGAATCCAGTGACGCTGACGGCGACGACAGCGGCAGCAAC
GACAATCCAGATGAGTCCATCGACAGCCTCCTGGGTTTGGTCGACAGAGCGATCGAATTC
AAGGCGTTCGACTTTGGCAAACTCGCCAACGACATCCTGCAGGAGCTGAGCAACGTGCTC
GGCAACATTCTGGGCTCGGGCTGCACGTTGGAGGTCGGCGATGGCGCGATGGAGCAAATG
CTTGCGGTCT-CATGGGCATCGGAGTACGGGCGGCGGCCTCTG-CGGGCCTGGCTGGAGC
AGGTGTTCGCCAGGAGCCTCGAAGAGCTGAAGCTCAAGCACAGTAAGCACGCGGGCAGCT
CTGCTCTTAGACTAGTGGCCTGTGAGGACGGC---GCAGCAGCAGCGACGGTGGCGAAGG
AAGACGGCGGTTTTGGACCGCTGCTCCCCTCGAGAATAATTCTGGAGTGGCGATGAAT--
--GGATGACGATATCTGTATATACTGTGGTGGATCGCGTCATTGTTGGTAGCTAGTCCAC
GGTAGT
>PI_598390_a Dasypyrum villosum D53 gene.
GCGGAGAGATGCCCACGCCGGTGCCCGCGGCGAGGCAGTGCCTGTCGCCGGCGGCCGTGA
CGGCGCTCGACGCGGCGGTCGTATCCGCGCGCCGCAGGGTGCACGCGCAGACCACGTCGC
TGCACCTCATCGCCGCGCTGCTCGCGCCGCAGGCCCCGCCGCTCCTCCGCGACGCGCTCG
CGCGGGCCCGCAGCGCCGCCTACTCCCCGCGCGTGCAGCTCAAGGCGCTCGAGCTCTGCT
TCGCAGTCTCCCTCGACAGGCTCCCGTCCGCCTCCGCCTCCGCCTCGACCTCGGCCTCGG
GCGCCGACGAGCAGCCGGAGCCGCCCGTGTCCAACTCGCTCATGGCGGCCATCAAGCGCT
CGCAGGCCAACCAGCGCCGCAACCCGGACACCTTCCACTTCTACCACCAGGCCGCCTTCC
AGGCCGCCACCGCCGCCTCGCAGGTCAGGGTCGAGCTCTCGCAGCTCCTGCTCGCCATCC
TCGACGACCCCGTCGTCAGCCGCGTCTTCGACGACGCCGGCTTCCGCAGCGCGGACATCA
AGCTCGCCATCCTCCGCCCCGCGCCGCCCATGCCGATGCTCGGCCGCCTCCCTACGCGGA
CCCGCCCGCCGCCTCTCTTCCTCTGCAGCTTCGCCTCCGCCGACGACGCCGACGTGCCTT
CGCCCGCCGGGAGCATCACCGGCGGCGCCGGCGAGGAGAACGGCCGCCGCATCGCCGAGA
TCCTCGCCCGGGGCCGCAACCCCATGCTCGTAGGTGTCGGGGCCGCGTCCGCCGCCGCGG
ACTTCGCCGCGGCCTCGCCGTACCGCGTCCTCCCCGTCGGTCCAAACTCAATCGATCAAA
CAGAACTCGGCTTGGCGGCGGCGATGGCTAGCGCCACCTCCGGCCTCGTCATAAGCATCG
GTGACCTCAGAGAACTTGTCCCCGAAAACGGCGAGCTCCAGGAGAGGGGGCGACGGGTGG
TGGCGGAGGTAACGCGAGTGCTGGAGACGCACAGAGAGGGGCGTGTCTGGGTGATGGGGT
GGTCGGCCACCTACGAGACCTACCTCACCTTCCTGTCCAAGTTCCCCTTGGTTGACAAGG
ACTGGGAGCTCCAGCTGCTGCCGATCACGGCGGTGCGCGCCGGCGGACTCATGCCTCCGG
CAACCACGGCATCTCCTTTATCCAAGTCCGCAAGGTGAAGAAGCCCTTTCACTTTTGCAC
GTATATA-----------------------------------------------------
------------------------------------------------------------
--TCTTTCATAA-------TTATTTATGCTCAGGGTTTGATTGGCAACCATTTGGTAGCT
GACTGGTCTCGGTGCTTAGTTTATTCTATCCGGATGTTTCTTAATTCGAAATTACTACAC
GTACGATACTTCTTGTCTGA---CCTACTAGTGTTTTAGTTTATGCCCTTGATTTTAGTT
TAATGTTTTCATTCCAGATATGGGTGTACGCCCATCGTTTGCATCGGGTATTTTTCTGCG
ATATATGCTTGATTTGAGTGTACTGTAATTACTACTAGTAGAGTGCACGTAGCTCAATAA
GGTCTTTATTAAATATACTATAATCTATGTA---GCTAGTAGAACGATTT-CTCCTGTCG
ACAGTTTATAGTGGTTTTACCTAGCCGGATATGCTTACTTAAGCGGTCAATGTGTTCATG
CTTGTTACCGTATTTGAATTATGAAGTACGGCAAACTGAAGCTGTGCTATTGTGGTTGTT
CCATCTATGCTTCAGTTCATTCTCTGCACATTTTCCTTTTCTTTCTGATACTGTAATATT
CAAGTGTTCCGCGGTGGGGAAAGTGGAACTTGAATTTTGTCATGTACTCCGTCCCGAAAT
AAGTGACTCAACTTTGTACTAATTTTAAGGGAGTATTTCAGAACTGTCTCATCTTGAATT
CGGATAGTAT--ACTT-AAAAATGATTTGGGTTGTACTGGTCAGAGCCAAGAGTCCACGA
ACATCTTATCTAAAATATACAATGATAGTTTTATCATTGACTGGTGGTGCTTAAGACATG
GAGTGTTTCCATGCAGTATATTGTTTTGGATACATTA-----------------------
------------------------------------------------------------
------------------------------------------------------------
------------------------------------------------------------
------------------------------------------------------------
------------------------------------------------------------
------------------------------------------------------------
-----CTGATTAAACTTGATTATTA-AGGAAGATTCTGTATATGCACTTACTGCATCTGG
GTTGCTAATGTGATGTCTAGTAGTTTCAGACATTCGACCCATCTTGTTTATAATTTTATT
TGATGGGTACTAGACATATTCTACAGTAATTCCTTGGCTCGCTGTTTGTTCCTTATCTGA
TAAGTTTTGCTTGCTGATCTTTCAAATTTAAATTCTCATATCATTTGATCCTTTGGATGT
TTGTTTGTACATTAATA-CTA----CTACAT-----------------------------
------------------------------------------------------------
------------------------ATCGCAATATAGTAGAGGTTTTATAGCCATAAAATC
CATGCACTTGCAATTTATAACAGCTTGATGAAAAGGGTAAGAGAC-TAAAAAAAATGCAT
TTTCACGAGAAAGTGTTAGGGTTCGCCTAGTGCAGCAAA-TTTGTTCTCTGATAGGAAAT
TCTAATGCCCAGCCAAAATTGGGGTCATAAATGTATCAATGGTATGACTAGCTGTACCTA
A-GTTGCTGTGG-AATC-------------------------------------------
---------------------------------------AGAAATAGTTCATTGTACTTG
GTCTGGCTTCTGTCATAGTGTCATGTACTGCAGTTTCTTTCATCAACTGGACCTAACAGT
TTCAATCTTGTAATTTGCAGCTTGATGGAACCGTTCGTTCCTTTTGGTGGACTTGTCAAT
GGTTCCTACGAGTCTAACAGCCTCGCAGCGCATCCTTGCCCGCAAGCCCTCCGGTGTCAA
CAGTGCAATGATAGATGTGAGCAAGAAGTCACAACAATCGTTAAAGGGAGTGGCATTACA
GCTGAAGGCCATCACCAGGGAGGTCTCCCTTCCCTGCTTCAGAATGGCAACATGATGGGT
CTTAACAGTGGACTTGATGCAATCAAGGTGTGAAGCTATCTATGTCTTTTGAAACGTTTT
TAGTACATACAGTAACAAATACGTGCACGCACAGCATGTTAAATACATGGATAATTTTGC
ATCTCATTGGTATAAAA-ATGTGCAGTTTTTCTTCAGTGCAGGTTAGAGATGATCAGATG
GTGTTGAAATCAAAAATATTGAATCTACAGAAGAAGTGGAACGAGTACTGCCTGCGGCTC
CACCAAGGATCCCAGAGGATCAACACAGGTCCTTACCAGTTATTTCCACATTATACTGGT
GTTCCAGTTGACACAGAAAGAGCAGCAATTCTGAGCAAAGGTTCCGAGTCAGTTACACTT
CAAAGGGAGGTTATCAGGCCTTCTGCAGTATCTGCTACACATACAAATGCAACCCCCAAA
AAGAGTGTTTCACCTCCATCTATCTCCAACCAAAGGAACGAAGGCCTTGTGTTGAATCTT
GAAGGGAGGCATTCAAAGGGTGACGAGCAATTTCAAGACAGGCATGCGCAGTTGCGGCAA
GAACACTTGTCAAGCTGCCATGATCGTGAAGATCACACGTCGCCATCAGCTGCTGCATCC
GTGGCAACGGACTTGGTGTTGAGCACGCCTCGTGGATCTTCTTCCAAGGGTACAAGTTCT
GTGAGCTGGAAACATGCAGTAGATGCAGAGAAGTCTACCCACCTGACGCCCAGTAAGGTG
GATGATTTGAATATGAAGCCTCCACAGCCCTTTGCACAACCTTGCAGCTCCCGGGGTTCC
ACAAACATGGGGCAACCATCACCTAGTGCTCTGCATTCACCAGCTTCAGGAGGCGTGTCT
GCCTTTGGCCAATGGCGAAAGCCTTCACACCTTGCAGTACAAGGTTCTGATTTGAGCGAC
TACAAGCTACTCGTGGAACGCCTGTTCAAGGTGGTTGGAAGGCAGGAGGAAGCCCTGAGT
GCTATTTGTGGATCCATTGTTGGCTGCCAGTCAACAGATAGGCGCCGCGGCACAAGCAGG
AAGAACGACATCTGGTTCAGTTTTCATGGTTTTGACAGCATGGCCAAGCGGAGTGTTGCC
GTGGCGCTGGCAGAGCTCGTGCACGGCAGCCAAGACAGCTTCATTTATCTGGACCTGAGC
CTCCAGGATTGGGGCGGCTCAAGTTTCAGAGGAAAGACTGGCATAGATTGCATCGTGGAT
GAGTTGAGCAAGAAGCGGCGTTGTGTGATCTTCCTCGACAACATTGATAAAGCTGACTGC
CTAATTCAGGATAGTCTCTCTCATGCCGTTGTGACCGGCAGATTCCTAGACATGCGCGGC
AAGGAAGTTGCTATTAATGACTCGATAGTAATATTGTCAACAAGATTGGCACGATGCAGC
AAAAATGTCTCGGTTGGGGTGGAAGAGGGGCATAATTTCTCGGAAGAGAAGATCCTGGCT
GCTAGAGGACGACAACTGAAGATCTTGATAGAATCAGGCACGGCGATCACCAGCAGAGGC
CCCAGCGGCACTAAGCTGGTAGTTTCCCC---------TCTCACCAAACTTCAAGCTTCT
GTGTACTCTGGTTGCGTCAGTAAGCGGAAGCTCGACGTTTCTGACGACCAAGAAAAGCAG
CTAGAATCACCGAGCAATCCCAAGCGGCCGCACAGAACATCAAGTGTGCCGTTCGACCTG
AACCTCCCCGTCGGCGAGGATGGATCCAGTGACGCTGACGGCGACGACAGCGGCAGCAAC
GACAATCCAGATGAGTCCATCGACAGCCTCCTGAGTTTGGTCGACAGAGCGATCGAATTC
AAGGCGTTCGACTTTGGCAAACTCGCCAACGACATCCTGCAGGAGCTGAGCAACGTGCTC
GGCAACATCCTGGGCTCGGGCTGCACGTTGGAGGTCGGCGATGGCGCGATGGAGCAAATG
CTTGCGGCCT-CATGGGCATCGGAGTACGGGCGGCGGCCTCTG-ACTGCCTGGCTGGAGC
AGGTGTTCGCCAGGAGCCTCGAAGAGCTGAAGCTCAAGCACAGTAAGCACGCGGGCAGCT
CTGCTCTTAGACTAGTGGCCTGTGAGGACGGC---GCAGCAGCAGCGACGGCGGCGAAGG
AAGACGGCGGTTTTGGACCGCTGCTCCCCTCGAGAATAATTCTGGAGTGGCGATGAAT--
--GGATGACGATATCTGTATATACTGTGGTGGATCGCGTCATTGTTGGTAGCTAGTCCAC
GGTAGT
>PI_598390_b Dasypyrum villosum D53 gene.
GCGGAGAGATGCCCACGCCGGTGCCCGCGGCGAGGCAGTGCCTGTCGCCGGCGGCCGTGA
CGGCGCTCGACGCGGCGGTCGTATCCGCGCGCCGCAGGGTGCACGCGCAGACCACGTCGC
TGCACCTCATCGCCGCGCTGCTCGCGCCGCAGGCCCCGCCGCTCCTCCGCGACGCGCTCG
CGCGGGCCCGCAGCGCCGCCTACTCCCCGCGCGTGCAGCTCAAGGCGCTCGAGCTCTGCT
TCGCAGTCTCCCTCGACAGGCTCCCGTCCGCCTCCGCCTCCGCCTCGACCTCGGCCTCGG
GCGCCGACGAGCAGCCGGAGCCGCCCGTGTCCAACTCGCTCATGGCGGCCATCAAGCGCT
CGCAGGCCAACCAGCGCCGCAACCCGGACACCTTCCACTTCTACCACCAGGCCGCCTTCC
AGGCCGCCACCGCCGCCTCGCAGGTCAGGGTCGAGCTCTCGCAGCTCCTGCTCGCCATCC
TCGACGACCCCGTCGTCAGCCGCGTCTTCGACGACGCCGGCTTCCGCAGCGCGGACATCA
AGCTCGCCATCCTCCGCCCCGCGCCGCCCATGCCGATGCTCGGCCGCCTCCCTACGCGGA
CCCGCCCGCCGCCTCTCTTCCTCTGCAGCTTCGCCTCCGCCGACGACGCCGACGTGCCTT
CGCCCGCCGGGAGCATCACCGGCGGCGCCGGCGAGGAGAACGGCCGCCGCATCGCCGAGA
TCCTCGCCCGGGGCCGCAACCCCATGCTCGTAGGTGTCGGGGCCGCGTCCGCCGCCGCGG
ACTTCGCCGCGGCCTCGCCGTACCGCGTCCTCCCCGTCGGTCCAAACTCAATCGATCAAA
CAGAACTCGGCTTGGCGGCGGCGATGGCTAGCGCCACCTCCGGCCTCGTCATAAGCATCG
GTGACCTCAGAGAACTTGTCCCCGAAAACGGCGAGCTCCAGGAGAGGGGGCGACGGGTGG
TGGCGGAGGTAACGCGAGTGCTGGAGACGCACAGAGAGGGGCGTGTCTGGGTGATGGGGT
GGTCGGCCACCTACGAGACCTACCTCACCTTCCTGTCCAAGTTCCCCTTGGTTGACAAGG
ACTGGGAGCTCCAGCTGCTGCCGATCACGGCGGTGCGCGCCGGCGGACTCATGCCTCCGG
CAACCACGGCATCTCCTTTATCCAAGTCCGCAAGGTGAAGAAGCCCTTTCACTTTTGCAC
GTATATA-----------------------------------------------------
------------------------------------------------------------
--TCTTTCATAA-------TTATTTATGCTCAGGGTTTGATTGGCAACCATTTGGTAGCT
GACTGGTCTCGGTGCTTAGTTTATTCTATCCGGATGTTTCTTAATTCGAAATTACTACAC
GTACGATACTTCTTGTCTGA---CCTACTAGTGTTTTAGTTTATGCCCTTGATTTTAGTT
TAATGTTTTCATTCCAGATATGGGTGTACGCCCATCGTTTGCATCGGGTATTTTTCTGCG
ATATATGCTTGATTTGAGTGTACTGTAATTACTACTAGTAGAGTGCACGTAGCTCAATAA
GGTCTTTATTAAATATACTATAATCTATGTA---GCTAGTAGAACGATTT-CTCCTGTCG
ACAGTTTATAGTGGTTTTACCTAGCCGGATATGCTTACTTAAGCGGTCAATGTGTTCATG
CTTGTTACCGTATTTGAATTATGAAGTACGGCAAACTGAAGCTGTGCTATTGTGGTTGTT
CCATCTATGCTTCAGTTCATTCTCTGCACATTTTCCTTTTCTTTCTGATACTGTAATATT
CAAGTGTTCCGCGGTGGGGAAAGTGGAACTTGAATTTTGTCATGTACTCCGTCCCGAAAT
AAGTGACTCAACTTTGTACTAATTTTAAGGGAGTATTTCAGAACTGTCTCATCTTGAATT
CGGATAGTAT--ACTT-AAAAATGATTTGGGTTGTACTGGTCAGAGCCAAGAGTCCACGA
ACATCTTATCTAAAATATACAATGATAGTTTTATCATTGACTGGTGGTGCTTAAGACATG
GAGTGTTTCCATGCAGTATATTGTTTTGGATACATTA-----------------------
------------------------------------------------------------
------------------------------------------------------------
------------------------------------------------------------
------------------------------------------------------------
------------------------------------------------------------
------------------------------------------------------------
-----CTGATTAAACTTGATTATTA-AGGAAGATTCTGTATATGCACTTACTGCATCTGG
GTTGATAATGTGATGTCTAGTAGTTCCAGACATTCGACCCATCTTGTTTTTAATTTTATT
TGATGGGTACTAGACATATTCTTCAGTAATTCCTTGGCTCGCTGTTTGTTCCTTATCTGA
TAAGTTTTGCTTGCTGATCTTTCAAATTTAAATTCTCATATCATTTGATCCTTTGGATGT
TTGTTTGTACATTAATA-CTA----CTACAT-----------------------------
------------------------------------------------------------
------------------------ATCGCAATATAGTAGAGGTTTTATAGCCATAAAATC
CATGCACTTGCAATTTATAACAGCTTGATGAAAAGGGTAAGAGAC-TAAAAAAAATGCAT
TTTCACGAGAAAGTGTTAGGGTTCGCCTAGTGCAGCAAA-TTTGTTCTCTGATAGGAAAT
TCTAATGCCCAGCCAAAATTGGGGTCATAAATGTATCAATGGTATGACTAGCTGTACCTA
A-GTTGCTGTGG-AATC-------------------------------------------
---------------------------------------AGAAATAGTTCATTGTACTTG
GTCTGGCTTCTGTCATAGTGTCATGTACTGCAGTTTCTTTCATCAACTGGACCTAACAGT
TTCAATCTTGTAATTTGCAGCTTGATGGAACCGTTCGTTCCTTTTGGTGGACTTGTCAAT
GGTTCCTACGAGTCTAACAGCCTCGCAGCGCATCCTTGCCCGCAAGCCCTCCGGTGTCAA
CAGTGCAATGATAGATGTGAGCAAGAAGTCACAACAATCGTTAAAGGGAGTGGCATTACA
GCTGAAGGCCATCACCAGGGAGGTCTCCCTTCCCTGCTTCAGAATGGCAACATGATGGGT
CTTAACAGTGGACTTGATGCAATCAAGGTGTGAAGCTATCTATGTCTTTTGAAACGTTTT
TAGTACATACAGTAACAAATACGTGCACGCACAGCATGTTAAATACATGGATAATTTTGC
ATCTCATTGGTATAAAA-ATGTGCAGTTTTTCTTCAGTGCAGGTTAGAGATGATCAGATG
GTGTTGAAATCAAAAATATTGAATCTACAGAAGAAGTGGAACGAGTACTGCCTGCGGCTC
CACCAAGGATCCCAGAGGATCAACACAGGTCCTTACCAGTTATTTCCACATTATACTGGT
GTTCCAGTTGACACAGAAAGAGCAGCAATTCTGAGCAAAGGTTCCGAGTCAGTTACACTT
CAAAGGGAGGTTATCAGGCCTTCTGCAGTATCTGCTACACATACAAATGCAACCCCCAAA
AAGAGTGTTTCACCTCCATCTATCTCCAACCAAAGGAACGAAGGCCTTGTGTTGAATCTT
GAAGGGAGGCATTCAAAGGGTGACGAGCAATTTCAAGACAGGCATGCGCAGTTGCGGCAA
GAACACTTGTCAAGCTGCCATGATCGTGAAGATCACACGTCGCCATCAGCTGCTGCATCC
GTGGCAACGGACTTGGTGTTGAGCACGCCTCGTGGATCTTCTTCCAAGGGTACAAGTTCT
GTGAGCTGGAAACATGCAGTAGATGCAGAGAAGTCTACCCACCTGACGCCCAGTAAGGTG
GATGATTTGAATATGAAGCCTCCACAGCCCTTTGCACAACCTTGCAGCTCCCGGGGTTCC
ACAAACATGGGGCAACCATCACCTAGTGCTCTGCATTCACCAGCTTCAGGAGGCGTGTCT
GCCTTTGGCCAATGGCGAAAGCCTTCACACCTTGCAGTACAAGGTTCTGATTTGAGCGAC
TACAAGCTACTCGTGGAACGCCTGTTCAAGGTGGTTGGAAGGCAGGAGGAAGCCCTGAGT
GCTATTTGTGGATCCATTGTTGGCTGCCAGTCAACAGATAGGCGCCGCGGCACAAGCAGG
AAGAACGACATCTGGTTCAGTTTTCATGGTTTTGACAGCATGGCCAAGCGGAGTGTTGCC
GTGGCGCTGGCAGAGCTCGTGCACGGCAGCCAAGACAGCTTCATTTATCTGGACCTGAGC
CTCCAGGATTGGGGCGGCTCAAGTTTCAGAGGAAAGACTGGCATAGATTGCATCGTGGAT
GAGTTGAGCAAGAAGCGGCGCTGTGTGATCTTCCTCGACAACATTGATAAAGCCGACTGC
CTCATTCAGGACAGTCTCTCTCATGCCGTTGACACCGGTAGATTCCGAGACATGCGCGGC
AAGGAAGTTGCCATTAATGACTCCATAGTAATATTGTCAACAAGATTGGCACGATGCAGC
AAAAATGTCTCGGTTGGGGTGGAAGAGGGGCATACTTTCTCCGAAGAGAAGATCCTGGCT
GCTAGAGGACAGCAACTGAAGATCTTGATAGAATCAGGCACGGCGATCACCAGCAGAGGC
CCTAGTAGCAGTAAGGTGGTAGTTTCCCC---------TCTCACCAAACTTCAGGCTTCT
GTGTACTCTGGCTGTGTCAGTAAGCGGAAGCTCGACGTTTCTGACGACCAAGAAAAGCTG
CTAGAATCACCGAGCAATCCCAAGCGGCCACACAGAACATCAAGTGTGCCGTTCGACCTG
AACCTCCCCGTCGGCGAGGATGGATCGAGCGACGCTGACGCCGACGACAGCAGCAGCAAC
GACAATCCAGACGAGTCCATCGACAGCCTCCTGGGTTTGGTCGACGGAGAGATCGAATTC
AAGGCGTTCGACTTTGGCAAACTCGCCAACGACATCCTGCAAGAGCTGAGCAACGTGCTA
GGCAGCATCCTGGGCTCGGGCTGCACGTTGGAGGTAGGCGATGGCGCGATGGAGCAAATG
CTTGCGGCCT-CATGGGCATCGGAGGACTGGAGGCGGCCTCTG-CGGGCCTGGCTGGAGC
AGGTGTTCGCCAGGAGCCTCGAAGAGCTGAAGCTCAAGCACAGTAAGCACGCGGGCAGCT
CTGCTCTTAGACTAGTGGCCTGTGAGGACGGC---GCAGCAGCAGCGACGGCGGCGAAGG
AAGACGGCGGTTTTGGACCGCTGCTCCCCTCGAGAATAATTCTGGAGTGGCGATGAAT--
--GGATGACGATATCTGTATATACTGTGATGGATCGCGTCATTGTTGGTAGCTAGTCCAC
GGTAGT
>PI_470279_a Dasypyrum villosum D53 gene.
GCGGAGAGATGCCCACGCCGGTGCCCGCGGCGAGGCAGTGCCTGTCGCCGGCGGCCGTGA
CGGCGCTCGACGCGGCGGTCGTGTCCGCGCGACGGAGGGTGCACGCGCAGACCACGTCGC
TGCACCTCATCGCCGCGCTGCTCGCGCCGCAGGCCCCGCCGCTCCTCCGCGACGCGCTCG
CGCGGGCCCGCAGCGCCGCCTACTCCCCGCGCGTGCAGCTCAAGGCGCTCGAGCTCTGCT
TCGCAGTCTCCCTCGACAGGCTCCCCTCCGCCTCCGCCTCCGCCTCGACCTCGGCCTCGG
GCGCCGACGAGCAGCCGGAGCCGCCCGTGTCCAACTCGCTCATGGCGGCCATCAAGCGCT
CGCAGGCCAACCAGCGCCGCAACCCGGACACCTTCCACTTCTACCACCAGGCCGCCTTCC
AGGCCGCCACCGCCGCCTCGCAGGTCAGGGTCGAGCTCTCGCAGCTCCTGCTCGCCATCC
TCGACGACCCCGTCGTCAGCCGCGTCTTCGACGACGCCGGCTTCCGCAGCGCGGACATCA
AGCTCGCCATCCTCCGCCCCGCGCCGCCCATGCCGATGCTCGGCCGCCTCCCTACGCGGA
CCCGCCCGCCGCCTCTCTTCCTCTGCAGCTTCGCCTCCGCCGACGACGCCGACGTGCCTT
CGCCCGCCGGGAGCATCACCGGCGGCGCCGGCGAGGAGAACGGCCGCCGCATCGCCGAGA
TCCTCGCCCGGGGCCGCAACCCCATGCTCGTAGGTGTCGGGGCCGCGTCCGCCGCCGCGG
ACTTCGCCGCGGCCTCGCCGTACCGCGTCCTCCCCGTCGGTCCAAACTCAATCGATCAAA
CAGAACTCGGCGTGGCGGCGGCGATGGCTAGCGCCACCTCCGGCCTCGTCATAAGCATCG
GTGACCTCAGAGAACTTGTCCCCGAAAACGGCGAGCTCCAGGAGAGGGGGCGACGGGTGG
TGGCGGAGGTAACGCGAGTGCTGGAGACGCACAGAGAGGGGCGTGTCTGGGTGATGGGCT
GGTCGGCCACCTACGAGACCTACCTCACCTTCCTGTCCAAGTTCCCCTTGGTTGACAAGG
ACTGGGAGCTCCAGCTGCTGCCGATCACGGCGGTGCGCGCCGGCGGACTCATGCCTCCGG
CAACCACGGCATCTCCTTTATCCAAGTCCGCAAGGTGAAGAAGCCCTTTCACTTTTGCAC
GTATATA-----------------------------------------------------
------------------------------------------------------------
--TCTTTCATAATTGT--TT-ATTTATGCTTAGGGTTTGATTGGCGACCATTTGGTGGCT
GACTGGTCTCGGTGCTTATTTTATTATATCCGGATGTTTCTTAATTCGAAATTGCTACAC
GTACGATACTTCTTGTCTGA---CCTACTAGTGTTTTAGTTTATGCCCTTGATTTTAGTT
TAATGTTTTCATTCCAGATATGGGTGTACGCCCATCGTTTGCATCGGGTATTTTTCTGCG
ATATATGCTTGATTTGAGTGTACTGTAATTACTAGTAGTAGAGTGCACGTAGCTCAATAA
GGTCTTTATTAAATATACTATAATCTATGTA---GCTAGTAGAACGATTT-CTCCTGTCG
ACAGTTTATAGTGGTTTTACCTAGCCGGATATGCTTACTTAAGCGGTCAATGTGTTCATG
CTTGTTACCGTATTTGAATTATGAAGTACGGCAAACTGAAGCTGTGCTATTGTGGTTGTT
CCATCTATGCTTCAGTTCATTCTCTGCACATTTTCCTTTTCTTTCTGATACTGTAATATT
CAAGTGTTCCGCGGTGGGGAAAGTGGAACTTGAATTTTGTCATGTACTCCGTCCCGAAAT
AAGTGACTCAACTTTGTACTAATTTGAAGGGAGTATTTCAGAACTGTCTCATCTTGAATT
CGGATAGTAT--ACTT-AAAAATGATTTGGGTTGTACTGGTCAGAGCCAAGAGTCCACGA
ACATCTTATCTAAAATATACAATGATAGTTTTATCATTGACTGGTGGTGCTTAAGACATG
GAGTGTTTCCATGCAGTATATTGTTTTGGATACATTA-----------------------
------------------------------------------------------------
------------------------------------------------------------
------------------------------------------------------------
------------------------------------------------------------
------------------------------------------------------------
------------------------------------------------------------
-----CTGATTAAACTTGATTATTA-AGGAAGATTCTGTATATGCACTTACTGCATCTGG
GTTTATAATGTGATGTCTAGTAGTTTCAGACATTCGACCCATCTTGTTTTTAATTTTATT
TGATGGGTACTAGACATATTCTTCAGTAATTCCTTGGCTCGCTGTTTGTTCCTTATCTGA
TAAGTTTTGCTTGCTGATCTTTCAAATTTAAATTCTCATATCATTTGATCCTTTGGATGT
TTGTTTGTACATTAATA-CTA----CTACAT-----------------------------
------------------------------------------------------------
------------------------ATCGCAATATAGTAGAGGTTTTATAGCCATAAAATC
CATGCACTTGCAATTTATAACAGCTTGATGAAAAGGGTAAGAGAC-TAAAAAAAATGCAT
TTTCACGAGAAAGTGTTAGGGTTCGCCTAGTGCAGCAAA-TTTGTTCTCTGATAGGAAAT
TCTAATGCCCAGCCAAAATTGGGGTCATAAATGTATCAATGGTATGACTAGCTGTACCTA
A-GTTGCTGTGG-AATC-------------------------------------------
---------------------------------------AGAAATAGTTCATTGTACTTG
GTCTGGCTTCTGTCATAGTGTCATGTACTGCAGTTTCTTTCATCAACTGGACCTAACAGT
TTCAATCTTGTAATTTGCAGCTTGATGGAACCGTTCGTTCCTTTTGGTGGACTTGTCAAT
GGTTCCTACGAGTCTAACAGCCTCGCAGCGCATCCTTGCCCGCAAGCCCTCCGGTGTCAA
CAGTGCAATGATAGATGTGAGCAAGAAGTCACAACAATCGTTAAAGGGAGTGGCATTACA
GCTGAAGGCCATCACCAGGGAGGTCTCCCTTCCCTGCTTCAGAATGGCAACATGATGGGT
CTTAACAGTGGACTTGATGCAATCAAGGTGTGAAGCTATTTATGTCTTTTGAAACGTTTT
TAGTACATACAGTAACAAATACGTGCACGCACAGCATGTTAAATACATGGATAATTTTGC
ATCTCATTGGTATAAAA-ATGTGCAGTTTTTCTTCAGTGCAGGTTAGAGATGATCAGATG
GTGTTGAAATCAAAAATATTGAATCTACAGAAGAAGTGGAACGAGTACTGCCTGCGGCTC
CACCAAGGATCCCAGAGGATCAACACAGGTCCTTACCAGTTATTTCCACATTATACTGGT
GTTCCAGTTGACACAGAAAGAGCAGCAATTCTGAGCAAAGGTTCCGAGTCAGTTACACTT
CAAAGGGAGGTTATCAGGCCTTCTGCAGTATCTGCTACACATACAAATGCAACCCCCAAA
AAGAGTGTTTCACCTCCATCTATCTCCAACCAAAGGAACGAAGGCCTTGTGTTGAATCTT
GAAGGGAGGCATTCAAAGGGTGACGAGCAATTTCAAGACAGGCATGCGCAGTTGCGGCAA
GAACACTTGTCAAGCTGCCATGATCGTGAAGATAACACGTCGCCATCAGCTGCTGCATCC
GTGGCAACGGACTTGGTGTTGAGCACGCCTCGTGGATCTTCTTCCAAGGGTACAAGTTCT
GTGAGCTGGAAACATGCAGTAGATGCAGAGAAGTCTACCCACCTGACGCCCAGTAAGGTG
GATGATTTGAATATGAAGCCTCCACAGCCCTTTGCACAACCTTGCAGCTCCCGGGGTTCC
ACAAACATGGGGCAACCATCACCTAGTGCTCTGCATTCACCAGCTTCAGGAGGCGTGTCT
GCCTTTGGCCAATGGCGAAAGCCTACACACCTTGCAGTACAAGGTTCTGATTTGAGCGAC
TACAAGCTACTCGTGGAACGCCTGTTCAAGGTGGTTGGAAGGCAGGAGGAAGCCCTGAGT
GCTATTTGTGGATCCATTGTTGGCTGCCAGTCAACAGATAGGCGCCGCGGCACAAGCAGG
AAGAACGACATCTGGTTCAGTTTTCATGGTTTTGACAGCATGGCCAAGCGGAGTGTTGCC
GTGGCGCTGGCAGAGCTCGTGCACGGCAGCCAAGACAGCTTCATTTATCTGGACCTGAGC
CTCCAGGATTGGGGCGGCTCAAGTTTCAGAGGAAAGACTGGCATAGATTGCATCGTGGAT
GAGTTGAGCAAGAAGCGGCGCTGTGTGATCTTCCTCGACAACATTGATAAAGCCGACTGC
CTAATTCAGGATAGTCTCTCTCATGCCGTTGAGACCGGCAGATTCCTAGACATGCGCGGC
AAGGAAGTTGCTATTAATGACTCGATAGTAATATTGTCAACAAGATTGGCACGATGCAGC
AAAAATGTCTCGGTTGGGGTGGAAGAGGGCCATAATTTCTCGGAAGAGAAGATCCTGGCT
GCTAGAGGACGACAACTGAAGATCTTGATAGAATCAGGCACGGCGATCACCAGCAGAGGC
CCCAGCGGCAGTAAGCTGGCAGTCTCCCC---------TCTCACCAAACTTCAAGCTTCT
GTGTACTCTGGTTGCGTCAGTAAGCGGAAGCTCGACGTTTCTGACGACCAAGAAAAGCAG
CTAGAATCACCGAGCAATCCCAAGCGGCCGCACAGAACATCAAGTGTGCCGTTCGACCTG
AACCTCCCCGTCGGCGAGGATGGATCCAGTGACGCTGACGGCGACGACAGCGGCAGCAAC
GACAATCCAGATGAGTCCATCGACAGCCTCCTGAGTTTGGTCGACAGAGCGATCGAATTC
AAGGCGTTCGACTTTGGCAAACTCGCCAACGACATCCTGCAGGAGCTGAGCAACGTGCTC
GGCAACATCCTGGGCTCGGGCTGCACGTTGGAGGTCGGCGATGGCGCGATGGAGCAAATG
CTTGCGGCCT-CATGGGCATCGGAGTACGGGCGGCGGCCTCTGAC-TGCCTGGCTGGAGC
AGGTGTTCGCCAGGAGCCTCGAAGAGCTGAAGCTCAAGCACAGTAAGCACGCGGGCAGCT
CTGCTCTTAGACTAGTGGCCTGTGAGGACGGC---GCAGCAGCAGCGACGGCGGCGAAGG
AAGACGGCGGTTTTGGACCGCTGCTCCCCTCGAGAATAATTCTGGAGTGGCGATGAAT--
--GGATGACGATATCTGTATATACTGTGGTGGATCGCGTCATTGTTGGTAGCTAGTCCAC
GGTAGT
>PI_470279_b Dasypyrum villosum D53 gene.
GCGGAGAGATGCCCACGCCGGTGCCCGCGGCGAGGCAGTGCCTGTCGCCGGCGGCCGTGA
CGGCGCTCGACGCGGCGGTCGTGTCCGCGCGACGGAGGGTGCACGCGCAGACCACGTCGC
TGCACCTCATCGCCGCGCTGCTCGCGCCGCAGGCCCCGCCGCTCCTCCGCGACGCGCTCG
CGCGGGCCCGCAGCGCCGCCTACTCCCCGCGCGTGCAGCTCAAGGCGCTCGAGCTCTGCT
TCGCAGTCTCCCTCGACAGGCTCCCGTCCGCCTCCGCCTCCGCCTCGACGTCGGCCTCGG
GCGCCGACGAGCAGCCGGAGCCGCCCGTGTCCAACTCGCTCATGGCGGCCATCAAGCGCT
CGCAGGCCAACCAGCGCCGCAACCCGGACACCTTCCACTTCTACCACCAGGCCGCCTTCC
AGGCCGCCACCGCCGCCTCGCAGGTCAGGGTCGAGCTCTCGCAGCTCCTGCTCGCCATCC
TCGACGACCCCGTCGTCAGCCGCGTCTTCGACGACGCCGGCTTCCGCAGCGCTGACATCA
AGCTCGCCATCCTCCGCCCCGCGCCGCCCATGCCGATGCTCGGCCGCCTCCCTACGCGGA
CCCGCCCGCCGCCTCTCTTCCTCTGCAGCTTCGCCTCCGCCGACGACGCCGACGTGCCTT
CGCCCGCCGGGAGCATCACCGGCGGCGCCGGCGAGGAGAACGGCCGCCGCATCGCCGAGA
TCCTCGCCCGGGGCCGCAACCCCATGCTCGTAGGTGTCGGGGCCGCGTCCGCCGCCGCGG
ACTTCGCCGCGGCCTCGCCGTACCGCGTCCTCCCCGTCGGTCCAAACTCAATCGATCAAA
CAGAACTCGGCGTGGCGGCGGCGATGGCTAGCGCCACCTCCGGCCTCGTCATAAGCATCG
GTGACCTCAGAGAACTTGTCCCCGAAAACGGCGAGCTCCAGGAGAGGGGGCGACGGGTGG
TGGCGGAGGTAACGCGAGTGCTGGAGACGCACAGAGAGGGGCGTGTCTGGGTGATGGGGT
GGTCGGCCACCTACGAGACCTACCTCACCTTCCTGTCCAAGTTCCCCTTGGTTGACAAGG
ACTGGGAGCTCCAGCTGCTGCCGATCACGGCGGTGCGCGCCGGCGGACTCATGCCTCCGG
CAACCACGGCATCTCCTTTATCCAAGTCCGCAAGGTGAAGAAGCCCTTTCACTTTTGCAC
GTATATA-----------------------------------------------------
------------------------------------------------------------
--TCTTTCATA---ATTGTTTATTTATGCTTAGGGTTTGATTGGCGACCATTTGGTGGCT
GACTGGTCTCGGTGCTTATTTTATTATATCCGGATGTTTCTTAATTCGAAATTGCTACAC
GTACGATACTTCTTGTCTGA---CCTACTAGTGTTTTAGTTTATGCCCTTGATTTTAGTT
TAATGTTTTCATTCCAGATATGGGTGTACGCCCATCGTTTGCATCGGGTATTTTTCTGCG
ATATATGCTTGATTTGAGTGTACTGTAATTACTAGTAGTAGAGTGCACGTAGCTCAATAA
GGTCTTTATTAAATATACTATAATCTATGTA---GCTAGTAGAACGATTT-CTCCTGTCG
ACAGTTTATAGTGGTTTTACCTAGCCGGATATGCTTACTTAAGCGGTCAATGTGTTCATG
CTTGTTACCGTATTTGAATTATGAAGTACGGCAAACTGAAGCTGTGCTATTGTGGTTGTT
CCATCTATGCTTCAGTTCATTCTCTGCACATTTTCCTTTTCTTTCTGATACTGTAATATT
CAAGTGTTCCGCGGTGGGGAAAGTGGAACTTGAATTTTGTCATGTACTCCGTCCCGAAAT
AAGTGACTCAACTTTGTACTAATTTGAAGGGAGTATTTCAGAACTGTCTCATCTTGAATT
CGGATAGTAT--ACTT-AAAAATGATTTGGGTTGTACTGGTCAGAGCCAAGAGTCCACGA
ACATCTTATCTAAAATATACAATGATAGTTTTATCATTGACTGGTGGTGCTTAAGACATG
GAGTGTTTCCATGCAGTATATTGTTTTGGATACATTA-----------------------
------------------------------------------------------------
------------------------------------------------------------
------------------------------------------------------------
------------------------------------------------------------
------------------------------------------------------------
------------------------------------------------------------
-----CTGATTAAACTTGATTATTA-AGGAAGATTCTGTATATGCACTTACTGCATCTGG
GTTGCTAATGTGATGTCTAGTAGTTCCAGACATTCGACCCATCTTGTTTTTAATTTTATT
TGATGGGTACTAGACATATTCTTCAGTAATTCCTTGGCTCGCTGTTTGTTCCTTATCTGA
TAAGTTTTGCTTGCTGATCTTTCAAATTTAAATTCTCATATCATTTGATCCTTTGGATGT
TTGTTTGTACATTAATA-CTA----CTACAT-----------------------------
------------------------------------------------------------
------------------------ATCGCAATATAGTAGAGGTTTTATAGCCATAAAATC
CATGCACTTGCAATTTATAACAGCTTGATGAAAAGGGTAAGAGAC-TAAAAAAAATGCAT
TTTCACGAGAAAGTGTTAGGGTTCGCCTAGTGCAGCAAA-TTTGTTCTCTGATAGGAAAT
TCTAATGCCCAGCCAAAATTGGGGTCATAAATGTATCAATGGTATGACTAGCTGTACCTA
A-GTTGCTGTGG-AATC-------------------------------------------
---------------------------------------AGAAATAGTTCATTGTACTTG
GTCTGGCTTCTGTCATAGTGTCATGTACTGCAGTTTCTTTCATCAACTGGACCTAACAGT
TTCAATCTTGTAATTTGCAGCTTGATGGAACCGTTCGTTCCTTTTGGTGGACTTGTCAAT
GGTTCCTACGAGTCTAACAGCCTCGCAGCGCATCCTTGCCCGCAAGCCCTCCGGTGTCAA
CAGTGCAATGATAGATGTGAGCAAGAAGTCACAACAATCGTTAAAGGGAGTGGCATTACA
GCTGAAGGCCATCACCAGGGAGGTCTCCCTTCCCTGCTTCAGAATGGCAACATGATGGGT
CTTAACAGTGGACTTGATGCAATCAAGGTGTGAAGCTATCTATGTCTTTTGAAACGTTTT
TAGTACATACAGTAACAAATACGTGCACGCACAGCATGTTAAATACATGGATAATTTTGC
ATCTCATTGGTATAAAA-ATGTGCAGTTTTTCTTCAGTGCAGGTTAGAGATGATCAGATG
GTGTTGAAATCAAAAATATTGAATCTACAGAAGAAGTGGAACGAGTACTGCCTGCGGCTC
CACCAAGGATCCCAGAGGATCAACACAGGTCCTTACCAGTTATTTCCACATTATACTGGT
GTTCCAGTTGACACAGAAAGAGCAGCAATTCTGAGCAAAGGTTCCGAGTCAGTTACACTT
CAAAGGGAGGTTATCAGGCCTTCTGCAGTATCTGCTACACATACAAATGCAACCCCCAAA
AAGAGTGTTTCACCTCCATCTATCTCCAACCAAAGGAACGAAGGCCTTGTGTTGAATCTT
GAAGGGAGGCATTCAAAGGGTGACGAGCAATTTCAAGACAGGCATGCGCAGTTGCGGCAA
GAACACTTGTCAAGCTGCCATGATCGTGAAGATCACACGTCGCCATCAGCTGCTGCATCC
GTGGCAACGGACTTGGTGTTGAGCACGCCTCGTGGATCTTCTTCCAAGGGTACAAGTTCT
GTGAGCTGGAAACATGCAGTAGATGCAGAGAAGTCTACCCACCTGACGCCCAGTAAGGTG
GATGATTTGAATATGAAGCCTCCACAGCCCTTTGCACAACCTTGCAGCTCCCGGGGTTCC
ACAAACATGGGGCAACCATCACCTAGTGCTCTGCATTCACCAGCTTCAGGAGGCGTGTCT
GCCTTTGGCCAATGGCGAAAGCCTTCACACCTTGCAGTACAAGGTTCTGATTTGAGCGAC
TACAAGCTACTCGTGGAACGCCTGTTCAAGGTGGTTGGAAGGCAGGAGGAAGCCCTGAGT
GCTATTTGTGGATTCATTGTTGGCTGCCAGTCAACAGATAGGCGCCGCGGCACAAGCAGG
AAGAACGACATCTGGTTCAGTTTTCATGGTTTTGACAGCATGGCCAAGCGGAGTGTTGCC
GTGGCGCTGGCAGAGCTCGTGCACGGCAGCCAAGACAGCTTCATTTATCTGGACCTGAGC
CTCCAGGATTGGGGCGGCTCAAGTTTCAGAGGAAAGACTGGCATAGATTGCATCGTGGAT
GAGTTGAGCAAGAAGCGGCGCTGTGTGATCTTCCTCGACAATATTGATAAAGCCGACTGC
CTAATTCAGGATAGTCTCTCTCATGCCGTTGAGACCGGCAGATTCCTAGACATGCGCGGC
AAGGAAGTTGCTATTAATGACTCCATAGTAATATTGTCAACAAGATTGGCACGATGCAGC
AAAAATGTGTCGGTTGGGGTGGAAGAGGGGCATAATTTCTCGGAAGAGAAGATCCTGGCT
GCTAGAGGACGACAACTGAAGATCTTGATAGAATCAGGCACGGCGATCACCAGCAGAGGC
CCCAGCGGCAGTAAGCTGGTAGTTTCCCC---------TCTCACCAAACTTCAAGCTTCT
GTGTACTCTGGTTGCGTCAGTAAGCGGAAGCTCGACGTTTCTGACGACCAAGAAAAGCAG
CTAGAATCACCGAGCAATCCCAAGCGGCCGCACAGAACATCAAGTGTGCCGTTCGACCTG
AACCTCCCCGTCGGCGAGGATGGATCCAGTGATGCTGACGGCGACGACAGCGGCAGCAAC
GACAATCCAGATGAGTCCATCGACAGCCTCCTGAGTTTGGTCGACAGAGCGATCGAATTC
AAGGCGTTCGACTTTGGCAAACTCGCCAACGACATCCTGCAGGAGCTGAGCAACGTGCTC
GGCAACATCCTGGGCTCGGGCTGCACGTTGGAGGTCGGCGATGGCGCGATGGAGCAAATG
CTTGCGGCCT-CATGGGCATCGGAGTACGGGCGGCGGCCTCTGAC-TGCCTGGCTGGAGC
AGGTGTTCGCCAGGAGCCTCGAAGAGCTGAAGCTCAAGCACAGTAAGCACGCGGGCAGCT
CTGCTCTTAGACTAGTGGCCTGTGAGGACGGC---GCAGCAGCAGCGACGGCGGCGAAGG
AAGACGGCGGTTTTGGACCGCTGCTCCCCTCGAGAATAATTCTGGAGTGGCGATGAAT--
--GGATGACGATATCTGTATATACTGTGGTGGATCGCGTCATTGTTGGTAGCTAGTCCAC
GGTAGT
>Sicily#3_a Dasypyrum villosum D53 gene.
GCGGAGAGATGCCCACGCCGGTGCCCGCGGCGAGGCAGTGCCTGTCGCCGGCGGCCGTGA
CGGCGCTCGACGCGGCGGTCGTGTCCGCGCGACGGAGGGTGCACGCGCAGACCACGTCGC
TGCACCTCATCGCCGCGCTGCTCGCGCCGCAGGCCCCGCCGCTCCTCCGCGACGCGCTCG
CGCGGGCCCGCAGCGCCGCCTACTCCCCGCGCGTGCAGCTCAAGGCGCTCGAGCTCTGCT
TCGCAGTCTCCCTGGACAGGCTCCCCTCCGCCTCCGCCTCCGCCTCGACGTCGGCCTCGG
GCGCCGACGAGCAGCCGGAGCCGCCCGTGTCCAACTCGCTCATGGCGGCCATCAAGCGCT
CGCAGGCCAACCAGCGCCGCAACCCGGACACCTTCCACTTCTACCACCAGGCCGCCTTCC
AGGCCGCCACCGCCGCCTCGCAGGTCAGGGTCGAGCTCTCGCAGCTCCTGCTCGCCATCC
TCGACGACCCCGTCGTCAGCCGCGTCTTCGACGACGCCGGCTTCCGCAGCGCTGACATCA
AGCTCGCCATCCTCCGCCCCGCGCCGCCCATGCCGATGCTCGGCCGCCTCCCTACGCGGA
CCCGCCCGCCGCCTCTCTTCCTCTGCAGCTTCGCCTCCGCCGACGACGCCGACGTGCCTT
CGCCCGCCGGGAGCATCACCGGCGGCGCCGGCGAGGAGAACGGCCGCCGCATCGCCGAGA
TCCTCGCCCGGGGCCGCAACCCCATGCTCGTAGGTGTCGGGGCCGCGTCCGCCGCCGCGG
ACTTCGCCGCGGCCTCGCCGTACCGCGTCCTCCCCGTCGGTCCAAACTCAATCGATCAAA
CAGAACTCGGCGTGGCGGCGGCGATGGCTAGCGCCACCTCCGGCCTCGTCATAAGCATCG
GTGACCTCAGAGAACTTGTCCCCGAAAACGGCGAGCTCCAGGAGAGGGGGCGACGGGTGG
TGGCGGAGGTAACGCGAGTGCTGGAGACGCACAGAGAGGGGCGTGTCTGGGTGATGGGGT
GGTCGGCCACCTACGAGACCTACCTCACCTTCCTGTCCAAGTTCCCCTTGGTTGACAAGG
ACTGGGAGCTCCAGCTGCTGCCGATCACGGCGGTGCGCGCCGGCGGACTCATGCCTCCGG
CAACCACGGCATCTCCTTTATCCAAGTCCGCAAGGTGAAGAAGCCCTTTCACTTTTGCAC
GTATATA-----------------------------------------------------
------------------------------------------------------------
--TCTTTCATAA------TT-ATTTATGCTCAGGGTTTGATTGGCAACCATTTGGTAGCT
GACTGGTCTCGGTGCTTAGTTTATTATATCCGGATGTTTCTTAATTCGAAATTACTACAC
GTACGATACTTCTTGTCTGA---CCTACTAGTGTTTTAGTTTATGCCCTTGATTTTAGTT
TAATGTTTTCATTCCAGATATGGGTGTACGCCCATCGTTTGCATCGGGTATTTTTCTGCG
ATATATGCTTGATTTGAGTGTACTGTAATTACTAGTAGTAGAGTGCACGTAGCTCAATA-
---------------TACTATAATCTATGTA---GCTAGTAGAACGATTT-CTCCTGTCG
ACAGTTTATAGTGGTTTTACCTAGCCGGATATGCTTACTTAAGCGGTCAATGTGTTCATG
CTTGTTACCGTATTTGAATTATGAAGTACGGCAAACTGAAGCTGTGCTATTGTGGTTGTT
CCATCTATGCTTCAGTTCATTCTCTGCACATTTTCCTTTTCTTTCTGATACTGTAATATT
CAAGTGTTCCGCGGTGGGGAAAGTGGAACTTGAATTTTGTCATGTACTCCGTCCCGAAAT
AAGTGACTCAACTTTGTACTAATTTTAAGGGAGTATTTCAGAACTGTCTCATCTTGAATT
CGGATAGTAT--ACTT-AAAAATGATTTGGGTTGTACTGGTCAGAGCCAAGAGTCCACGA
ACATCTTATCTAAAATATACAATGATAGTTTTATCATTGACTGGTGGTGCTTAAGACATG
GAGTGTTTCCATGCAGTATATTGTTTTGGATACATTA-----------------------
------------------------------------------------------------
------------------------------------------------------------
------------------------------------------------------------
------------------------------------------------------------
------------------------------------------------------------
------------------------------------------------------------
-----CTGATTAAACTTGATTATTA-AGGAAGATTCTGTATATGCACTTACTGCATCTGG
GTTGATAATGTGATGTCTAGTAGTTCCAGACATTCGACCCATCTTGTTTTTAATTTTATT
TGATGGGTACTAGACATATTCTTCAGTAATTCCTTGGCTCGCTGTTTGTTCCTTATCTGA
TAAGTTTTGCTTGCTGATCTTTCAAATTTAAATTCTCATATCATTTGATCCTTTGGATGT
TTGTTTGTACATTAATA-CTACGTACTACAT-----------------------------
------------------------------------------------------------
------------------------ATCGCAATATAGTTGAGGTTTTATTGCCATAAAATC
CATGCACTTGCAATTTATAACAGCTTGATGAAAAGGGTAAGAGAC-TAAAAAAAATGCAT
TTTCACGAGAAAGAGTTAGGGTTCGCCTAGTGCAGCAAA-TTTGTTCTCTGATAGGAAAT
TCTAATGCCCAGCCAAAATTGGGGTCATAAATGTATCAATGGTATGACTAGCTGTACCTA
A-GTTGCTGTGG-AATC-------------------------------------------
---------------------------------------AGAAATAGTTCATTGTACTTG
GTCTGGCTTCTGTCATAGTGTCATGTACTGCAGTTTCTTTCATCAACTGGACCTAACAGT
TTCAATCTTGTAATTTGCAGCTTGATGGAACCGTTCGTTCCTTTTGGTGGACTTGTCAAT
GGTTCCTACGAGTCTAACAGCCTCGCAGCGCATCCTTGCCCGCAAGCCCTCCGGTGTCAA
CAGTGCAATGATAGATGTGAGCAAGAAGTCACAACAATCGTTAAAGGGAGTGGCATTACA
GCTGAAGGCTATCACCAGGGAGGTCTCCCTTCCCTGCTTCAGAATGGCAATATGATGGGT
CTTAACAGTGGACTTGATGCAATCAAGGTGTGAAGCTATTTATGTCTTTTGAAACGTTTT
TAGTACA----GTAACAAATACGTGCACGCACAGCATGTTAAATACATGGATAATTTTGC
ATCTCATTGGTATAAAA-ATGTGCAGTTTTTCTTCAGTGCAGGCTAGAGATGATCAGATG
GTGTTGAAATCAAAAATATTGAATCTACAGAAGAAGTGGAACGAGTACTGCCTGCGGCTC
CACCAAGGATCCCAGAGGATCAACACAGGTCCTTACCAGTTATTTCCACATTATACTGGT
GTTCCAGTTGACACAGAAAGAGCAGCAATTCTGAGCAAAGGTTCCGAGTCAGTTACACTT
CAAAGGGAGGTTATCAGGCCTTCTGCAGTATCTGCTACACATACAAATGCAACCCCCAAA
AAGAGTGTTTCTCCTCCATCTATCTCCAACCAAAGGAACGAAGGCCTTGTGTTGAATCTT
GAAGGGAGGCATTCAAAGGGTGACGAGCAATTTCAAGACAGGCATGCGCAGTTGCGGCAA
GAACACTTGTCAAGCTGCCATGATCGTGAAGATCACACGTCGCCATCAGCTGCTGCATCC
GTGGCAACGGACTTGGTGTTGAGCACGCCTCGTGGATCTTCTTCCAAGGGTACAAGTTCT
GTGAGTTGGAAACATGCAGTAGATGCAGAGAAGTCTACCCACCTGACGCCCAGTAAGGTG
GATGATTTGAATATGAAGCCTCCACAGCCCTTTGCACAACCTTGCAGCTCCCGGGGTTCC
ACAAACATGGGGCAACCATCACCTAGTGCTCTGCATTCACCAGCTTCAGGAGGCGTGTCT
GCCTTTGGCCAATGGCGAAAGCCTTCACACCTTGCAGTACAAGGTTCTGATTTGAGCGAC
TACAAGCTACTCGTGGAACGCCTGTTCAAGGTGGTTGGAAGGCAGGAGGAAGCCCTGAGT
GCTATTTGTGGATCCATTGTTGGCTGCCAGTCAACAGATAGGCGCCGCGGCACAAGCAGG
AAGAACGACATCTGGTTCAGTTTTCATGGTTTTGACAGCATGGCCAAGCGGAGTGTTGCC
GTGGCGCTGGCAGAGCTCGTGCACGGCAGCCAAGACAGCTTCATTTATCTGGACCTGAGC
CTCCAGGATTGGGGCGGCTCAAGTTTCAGAGGAAAGACTGGCATAGATTGCATCGTGGAT
GAGTTGAGCAAGAAGCGGCGCTGTGTGATCTTCCTCGACAACATTGATAAAGCCGACTGC
CTAATTCAGGATAGTCTCTCTCATGCCGTTGAGACCGGCAGATTCCTAGACATGCGCGGC
AAGGAAGTTGCTATTAATGACTCGATAGTAATATTGTCAACAAGATTGGCACGATGCAGC
AAAAATGTCTCGGTTGGGGTGGAAGAGGGGCATAATTTCTCGGAAGAGAAGATCCTGGCT
GCTAGAGGACGACAACTGAAGATCTTGATAGAATCAGGCACGGCGATCACCAGCAGAGGC
CCCAGCGGCAGTAAGCTGGTAGTTTCCCC---------TCTCACCAAACTTCAAGCTTCT
GTGTACTCTGGTTGCGTCAGTAAGCGGAAGCTCGACGTTTCTGACGACCAAGAAAAGCAG
CTAGAATCACCGAGCAATCCCAAGCGGCCGCACAGAACATCAAGTGTGCCGTTCGACCTG
AACCTCCCCGTCGGCGAGGATGGATCCAGTGACGCTGACGGCGACGACAGCGACAATAAC
GACAATCCAGATGAGTCCATCGACAGCCTCCTGAGTTTGGTCGACAGAGCGATCGAATTC
AAGGCGTTCGACTTTGGCAAACTCGCCAACGACATCCTGCGGGAGCTGAGCAACGTGCTC
GGCAACATCCTGGGCTCGGGCTGCACGTTGGAGGTCGGCGATGGCGCGATGGAGCAAATG
CTTGCGGCCT-CATGGGCATCGGAGTACGGGCGGCGGCCTCTGAC-TGCCTGGCTGGAGC
AGGTGTTCGCCAGGAGCCTCGAAGAGCTGAAGCTCAAGCACAGTAAGCACGCGGGCAGCT
CTGCTCTTAGACTAGTGGCCTGTGAGGACGGC---GCAGCAGCAGCGACGGCGGCGAAGG
AAGACGGCGGTTTTGGACCGCTGCTCCCCTCGAGAATAATTCTGGAGTGGCGATGAAT--
--GGATGACGATATCTGTATATACTGTGGTGGATCGCGTCATTGTTGGTAGCTAGTCCAC
GGTAGT
>Sicily#3_b Dasypyrum villosum D53 gene.
GCGGAGAGATGCCCACGCCGGTGCCCGCGGCGAGGCAGTGCCTGTCGCCGGCGGCCGTGA
CGGCGCTCGACGCGGCGGTCGTGTCCGCGCGACGGAGGGTGCACGCGCAGACCACGTCGC
TGCACCTCATCGCCGCGCTGCTCGCGCCGCAGGCCCCGCCGCTCCTCCGCGACGCGCTCG
CGCGGGCCCGCAGCGCCGCCTACTCCCCGCGCGTGCAGCTCAAGGCGCTCGAGCTCTGCT
TCGCAGTCTCCCTGGACAGGCTCCCCTCCGCCTCCGCCTCCGCCTCGACGTCGGCCTCGG
GCGCCGACGAGCAGCCGGAGCCGCCCGTGTCCAACTCGCTCATGGCGGCCATCAAGCGCT
CGCAGGCCAACCAGCGCCGCAACCCGGACACCTTCCACTTCTACCACCAGGCCGCCTTCC
AGGCCGCCACCGCCGCCTCGCAGGTCAGGGTCGAGCTCTCGCAGCTCCTGCTCGCCATCC
TCGACGACCCCGTCGTCAGCCGCGTCTTCGACGACGCCGGCTTCCGCAGCGCTGACATCA
AGCTCGCCATCCTCCGCCCCGCGCCGCCCATGCCGATGCTCGGCCGCCTCCCTACGCGGA
CCCGCCCGCCGCCTCTCTTCCTCTGCAGCTTCGCCTCCGCCGACGACGCCGACGTGCCTT
CGCCCGCCGGGAGCATCACCGGCGGCGCCGGCGAGGAGAACGGCCGCCGCATCGCCGAGA
TCCTCGCCCGGGGCCGCAACCCCATGCTCGTAGGTGTCGGGGCCGCGTCCGCCGCCGCGG
ACTTCGCCGCGGCCTCGCCGTACCGCGTCCTCCCCGTCGGTCCAAACTCAATCGATCAAA
CAGAACTCGGCGTGGCGGCGGCGATGGCTAGCGCCACCTCCGGCCTCGTCATAAGCATCG
GTGACCTCAGAGAACTTGTCCCCGAAAACGGCGAGCTCCAGGAGAGGGGGCGACGGGTGG
TGGCGGAGGTAACGCGAGTGCTGGAGACGCACAGAGAGGGGCGTGTCTGGGTGATGGGGT
GGTCGGCCACCTACGAGACCTACCTCACCTTCCTGTCCAAGTTCCCCTTGGTTGACAAGG
ACTGGGAGCTCCAGCTGCTGCCGATCACGGCGGTGCGCGCCGGCGGACTCATGCCTCCGG
CAACCACGGCATCTCCTTTATCCAAGTCCGCAAGGTGAAGAAGCCCTTTCACTTTTGCAC
GTATATA-----------------------------------------------------
------------------------------------------------------------
--TCTTTCATAA-------TTATTTATGCTCAGGGTTTGATTGGCAACCATTTGGTAGCT
GACTGGTCTCGGTGCTTAGTTTATTATATCCGGATGTTTCTTAATTCGAAATTACTACAC
GTACGATACTTCTTGTCTGA---CCTACTAGTGTTTTAGTTTATGCCCTTGATTTTAGTT
TAATGTTTTCATTCCAGATATGGGTGTACGCCCATCGTTTGCATCGGGTATTTTTCTGCG
ATATATGCTTGATTTGAGTGTACTGTAATTACTAGTAGTAGAGTGCACGTAGCTCAATA-
---------------TACTATAATCTATGTA---GCTAGTAGAACGATTT-CTCCTGTCG
ACAGTTTATAGTGGTTTTACCTAGCCGGATATGCTTACTTAAGCGGTCAATGTGTTCATG
CTTGTTACCGTATTTGAATTATGAAGTACGGCAAACTGAAGCTGTGCTATTGTGGTTGTT
CCATCTATGCTTCAGTTCATTCTCTGCACATTTTCCTTTTCTTTCTGATACTGTAATATT
CAAGTGTTCCGCGGTGGGGAAAGTGGAACTTGAATTTTGTCATGTACTCCGTCCCGAAAT
AAGTGACTCAACTTTGTACTAATTTTAAGGGAGTATTTCAGAACTGTCTCATCTTGAATT
CGGATAGTAT--ACTT-AAAAATGATTTGGGTTGTACTGGTCAGAGCCAAGAGTCCACGA
ACATCTTATCTAAAATATACAATGATAGTTTTATCATTGACTGGTGGTGCTTAAGACATG
GAGTGTTTCCATGCAGTATATTGTTTTGGATACATTA-----------------------
------------------------------------------------------------
------------------------------------------------------------
------------------------------------------------------------
------------------------------------------------------------
------------------------------------------------------------
------------------------------------------------------------
-----CTGATTAAACTTGATTATTA-AGGAAGATTCTGTATATGCACTTACTGCATCTGG
GTTGCTAATGTGATGTCTAGTAGTTTCAGACATTCGACCCATCTTGTTTTTAATTTTATT
TGATGGGTACTAGACATATTCTTCAGTAATTCCTTGGCTCGCTGTTTGTTCCTTATCTGA
TAAGTTTTGCTTGCTGATCTTTCAAATTTAAATTCTCATATCATTTGATCCTTTGGATGT
TTGTTTGTACATTAATA-CTACGTACTACAT-----------------------------
------------------------------------------------------------
------------------------ATCGCAATATAGTTGAGGTTTTATTGCCATAAAATC
CATGCACTTGCAATTTATAACAGCTTGATGAAAAGGGTAAGAGAC-TAAAAAAAATGCAT
TTTCACGAGAAAGAGTTAGGGTTCGCCTAGTGCAGCAAA-TTTGTTCTCTGATAGGAAAT
TCTAATGCCCAGCCAAAATTGGGGTCATAAATGTATCAATGGTATGACTAGCTGTACCTA
A-GTTGCTGTGG-AATC-------------------------------------------
---------------------------------------AGAAATAGTTCATTGTACTTG
GTCTGGCTTCTGTCATAGTGTCATGTACTGCAGTTTCTTTCATCAACTGGACCTAACAGT
TTCAATCTTGTAATTTGCAGCTTGATGGAACCGTTCGTTCCTTTTGGTGGACTTGTCAAT
GGTTCCTACGAGTCTAACAGCCTCGCAGCGCATCCTTGCCCGCAAGCCCTCCGGTGTCAA
CAGTGCAATGATAGATGTGAGCAAGAAGTCACAACAATCGTTAAAGGGAGTGGCATTACA
GCTGAAGGCTATCACCAGGGAGGTCTCCCTTCCCTGCTTCAGAATGGCAATATGATGGGT
CTTAACAGTGGACTTGATGCAATCAAGGTGTGAAGCTATTTATGTCTTTTGAAACGTTTT
TAGTACA----GTAACAAATACGTGCACGCACAGCATGTTAAATACATGGATAATTTTGC
ATCTCATTGGTATAAAA-ATGTGCAGTTTTTCTTCAGTGCAGGCTAGAGATGATCAGATG
GTGTTGAAATCAAAAATATTGAATCTACAGAAGAAGTGGAACGAGTACTGCCTGCGGCTC
CACCAAGGATCCCAGAGGATCAACACAGGTCCTTACCAGTTATTTCCACATTATACTGGT
GTTCCAGTTGACACAGAAAGAGCAGCAATTCTGAGCAAAGGTTCCGAGTCAGTTACACTT
CAAAGGGAGGTTATCAGGCCTTCTGCAGTATCTGCTACACATACAAATGCAACCCCCAAA
AAGAGTGTTTCTCCTCCATCTATCTCCAACCAAAGGAACGAAGGCCTTGTGTTGAATCTT
GAAGGGAGGCATTCAAAGGGTGACGAGCAATTTCAAGACAGGCATGCGCAGTTGCGGCAA
GAACACTTGTCAAGCTGCCATGATCGTGAAGATCACACGTCGCCATCAGCTGCTGCATCC
GTGGCAACGGACTTGGTGTTGAGCACGCCTCGTGGATCTTCTTCCAAGGGTACAAGTTCT
GTGAGTTGGAAACATGCAGTAGATGCAGAGAAGTCTACCCACCTGACGCCCAGTAAGGTG
GATGATTTGAATATGAAGCCTCCACAGCCCTTTGCACAACCTTGCAGCTCCCGGGGTTCC
ACAAACATGGGGCAACCATCACCTAGTGCTCTGCATTCACCAGCTTCAGGAGGCGTGTCT
GCCTTTGGCCAATGGCGAAAGCCTTCACACCTTGCAGTACAAGGTTCTGATTTGAGCGAC
TACAAGCTACTCGTGGAACGCCTGTTCAAGGTGGTTGGAAGGCAGGAGGAAGCCCTGAGT
GCTATTTGTGGATCCATTGTTGGCTGCCAGTCAACAGATAGGCGCCGCGGCACAAGCAGG
AAGAACGACATCTGGTTCAGTTTTCATGGTTTTGACAGCATGGCCAAGCGGAGTGTTGCC
GTGGCGCTGGCAGAGCTCGTGCACGGCAGCCAAGACAGCTTCATTTATCTGGACCTGAGC
CTCCAGGATTGGGGCGGCTCAAGTTTCAGAGGAAAGACTGGCATAGATTGCATCGTGGAT
GAGTTGAGCAAGAAGCGGCGCTGTGTGATCTTCCTCGACAACATTGATAAAGCCGACTGC
CTAATTCAGGATAGTCTCTCTCATGCCGTTGAGACCGGCAGATTCCTAGACATGCGCGGC
AAGGAAGTTGCTATTAATGACTCGATAGTAATATTGTCAACAAGATTGGCACGATGCAGC
AAAAATGTCTCGGTTGGGGTGGAAGAGGGGCATAATTTCTCGGAAGAGAAGATCCTGGCT
GCTAGAGGACGACAACTGAAGATCTTGATAGAATCAGGCACGGCGATCACCAGCAGAGGC
CCCAGCGGCAGTAAGCTGGTAGTTTCCCC---------TCTCACCAAACTTCAAGCTTCT
GTGTACTCTGGTTGCGTCAGTAAGCGGAAGCTCGACGTTTCTGACGACCAAGAAAAGCAG
CTAGAATCACCGAGCAATCCCAAGCGGCCGCACAGAACATCAAGTGTGCCGTTCGACCTG
AACCTCCCCGTCGGCGAGGATGGATCCAGTGACGCTGACGGCGACGACAGCGACAATAAC
GACAATCCAGATGAGTCCATCGACAGCCTCCTGAGTTTGGTCGACAGAGCGATCGAATTC
AAGGCGTTCGACTTTGGCAAACTCGCCAACGACATCCTGCGGGAGCTGAGCAACGTGCTC
GGCAACATCCTGGGCTCGGGCTGCACGTTGGAGGTCGGCGATGGCGCGATGGAGCAAATG
CTTGCGGCCT-CATGGGCATCGGAGTACGGGCGGCGGCCTCTGAC-TGCCTGGCTGGAGC
AGGTGTTCGCCAGGAGCCTCGAAGAGCTGAAGCTCAAGCACAGTAAGCACGCGGGCAGCT
CTGCTCTTAGACTAGTGGCCTGTGAGGACGGC---GCAGCAGCAGCGACGGCGGCGAAGG
AAGACGGCGGTTTTGGACCGCTGCTCCCCTCGAGAATAATTCTGGAGTGGCGATGAAT--
--GGATGACGATATCTGTATATACTGTGGTGGATCGCGTCATTGTTGGTAGCTAGTCCAC
GGTAGT
