# Supplementary material for: Molecular Characterization of the Dwarf53 Gene Homolog in Dasypyrum Villosum
Source: Plants (Basel). 2020 Feb 3;9(2):186. doi: 10.3390/plants9020186 (PMC7076371; doi:10.3390/plants9020186)
Supplement: Supplementary file 1 [file plants-09-00186-s001.zip › Supplementary file 2.txt]

>TaD53-5A Triticum aestivum D53-5A CDS
ATGCCCACGCCGGTAGCCGCGGCGAGGCAGTGCCTGTCGCCGGCGGCCGTGACGGCGCTC
GACGCCGCGGTCGTGTCCGCGCGGCGCAGGGTGCACGCGCAGACCACGTCGCTCCACCTC
GTCGCCGCGCTGCTCGCGCAGCAGGCCCCGCCGCTCCTCCGCGACGCGCTCGCGCGGGCC
CGCAGCGCCGCCTACTCCCCGCGCGTGCAGCTCAAGGCGCTCGAGCTCTGCTTCGCCGTC
TCGCTCGACAGGCTCCCCTCCG---CCGCCTCCTCCTCGTC------------CGCCGAC
GAGCAGCCGGAGCCGCCCGTGTCCAACTCGCTCATGGCGGCCATCAAGCGCTCGCAGGCC
AACCAGCGCCGCAACCCGGACACCTACCACTTCTACCACCAGGCCGCCTTCCAGGCCGCC
ACCGCCGCCTCGCAGGTCAGGGTCGAGCTCTCGCAGCTCCTGCTCGCCATCCTCGACGAC
CCCGTCGTCAGCCGCGTCTTCGACGACGCCGGCTTCCGCAGCGCCGACATCAAGCTCGCC
ATCCTACGCCCCGCGCCGCCCATGCCGCTGCTCGGCCGCCTCCCTACGCGGGCCCGCCCG
CCGCCTCTCTTCCTCTGCAGCTTCGCCGCCGCCGACGACGCCGACGTGCCCTCGCCCGCC
GGGAGCATCGCCGGCGGCGCCGGCGAGGAGAACGGCCGCCGCATCGCCGAGATCCTCGCC
CGGGGCCGCAACCCCATGCTCGTGGGTGTCGGGGCCGCGTCCGCCGCAGCGGACTTCGCC
GCGGCCTCGCCGTACCGCGTCCTCCCCGTCGGTCCAAACTCCATCGACCAAACAGAACTC
GGCGTGGAAGCGGCGATGGCTGGCGCCACCTCCGGCCTCGTCGTAAGCGTCGGTGACCTC
AGAGAACTGGTCCCGGATGACGGCGAGCTCCAGGAGAGGGGGCGCCGGGTGGTGGCGGAG
GTGACGCGGGTGCTGGAGACGCACAGAGAGGGGCGTGTCTGGGTGATGGGGTGGTCGGCC
ACCTACGAGACCTACCTCACCTTCCTGTCCAAGTTCCCCTTGGTTGACAAGGACTGGGAG
CTCCAGCTGCTGCCGATCACGGCGGTGCGCGCCGGCGGGCTCATGCCTCCGGCAACCACG
GCATCTCCTTTACCCAAGTCCGCAAGCTTGGTGGAATCGTTCCTTCCTTTTGGTGGACTT
GTCAATGGTTCATACGAGTCTAACAGCCTCGCAGCGCACCCTTGCCCGCAAACCCTCCGG
TGTCAACAGTGCAATGATAGATGTGAGCAAGAAGTCACAACAATCGTTAAAGGGAGTGGC
ATTACAGCTGAAGGCCATCACCAGGGAGGTCCGTCTTCCCTGCTTCAGAATGGCAGCATG
ATGGGTCTTAACAGTGGACTGGATGCAATCAAGGTTAGAGATGATCAGATGGTGTTGAAA
TCAAAAATATTGAATCTGCAGAAGAAGTGGAACGAGTACTGCCTGCGGCTCCACCAAGGA
AGCCAGAGGATCAACACAGGTCCTTACCAGGTATTCCCACATTATACTGGTGTTCCTGTT
GACACAGAAAGATCAGCAATTCTGAGCAAAGGCTCCGAGTCGGTTACAGTTCAAAGGGAG
GTTATTAGGCCTTCTGCAGTACCTGCTACACATACGAATGCAACCCCAAACAAGAGTGTT
TCACCTCCGTCTATCTCCAACCAAAGGAACGAAGGCCTTGTGTTGAATCTTCAAGGGAGG
CATTCAAAGGGTGACGAGCAATTTCAAGACAGGCATGCGCAGTTGCGGCAAGAACACTTG
TCAAGCTGCCATGATCGTGAAGATTGCATGTCGCCATCAGCTGCTGGATCCGTGGCAACG
GACTTGGTGTTGAGTACGCCTCGTGGATCTTCATCCAAGGGTACAAGCTCTGTGAGCTGG
AAACATGTGGTGGATTCAGAGAAGTCTACCCACCTGACACCCAGTAAGGTGGATGATTTG
AATATGAAGCCCCCACAGCCCTTTGCACAACCTTACAGCTCCCGGAGTTCCACAAATATG
GGGCAACCATCACCTAGTGCTCTGCATTCACCAGCTTCAGGAGGCGTGTCTGCCTTTGGC
CAATGGCGAAAGCCCTCACACCTTGCAGCACAAGGTTCTGATTTGAGCGACTACAAGCTA
CTCGTGGAACGCCTGTTCAAGGTGGTTGGAAGGCAGGAGGAAGCCCTGAGTGCTATCTGT
GGATCCATTGTTGGCTGCCAGTCAACAGAGAGGCGCCGCGGCACAAGCAGGAAGAACGAC
ATCTGGTTCAGTTTTCATGGTTTTGACAGTATGGCCAAGCGGAGAGTTGCGGTGGCGCTG
GCAGAGCTCGTGCACGGCAGCCAAGACAGCTTCATTTATCTGGACCTAAGCCTCCAGGAC
TGGGGCGGCTCAAGTTTCAGAGGAAAGACTGGCATAGATTGCATCGTTGATGAGTTGAGC
AAGAAGCGGCGCTGTGTGATCTTCCTCGATAACATTGATAAAGCTGACTGCCTTGTTCAG
GACAGCCTCTCTCATGCCGTTGACACGGGCAGATTCCGAGACATGCGCGGCAAGGAAGTT
GCCATTAATGACTCCATAGTAATATTGTCAACAAGATTGGCGCGATGCAGCAAAAATGTC
TCGGTTGGGGTGGAAGAGGGGCATACTTTCTCGGAAGAGAAGATCCTGGCTGCTAGAGGA
CGACAACTGAAGATCTTGATAGAGTCAGACACGGAGATCACCAGCAGAGGCCCTAGTAGC
AGTAAGCTGGCAGTTTCCCCAGGTCACTCTCTCACCAAACTTCAAACTTCTGTGTACTCT
GGTTGTGTCAGTAAGAGGAAAATTGACATTTCTGACGACCAAGAAAAGCAGCTAGAATCA
CCGAGCAATCCGAAGCGTCCGCACAGAACATCAAGTGTGCCCTTCGACCTGAACCTCCCC
GTCGGCGACGATGGATCCAGTGACGCTGACGGCGACGACGGCAGCAGCAACGACAGTCCA
GATGAGTCCATCGACAGCCTCATGGGTTTGGTCGACGGTGCGATCGAATTCAAGGCGTTC
GACTTTGGCAAACTCGCCAACGACATCCTGCAGGGGGTGAGCAGTGTGCTCGGCAGCATC
CTGGGCTCGGGCTGCACGTTGGAGGTCGGCGACGGCGCGATGGAGCAAATGCTTGCGGCC
TCATGGGCATCGGAGGACGGGCGGCGGCCTCTGCGGGCCTGGCTGGAGCAGGTGTTCGCC
AGGAGCCTCGAAGAGCTGAAGCTCAAGCGCAGCAAGCAGGCGAGCAGCTCTGCTCTTAGG
CTAGTGGCCTGTGAGGACGGC---GCAGCAGCAGCGACGGCGGCCAAGGAAGACGGCGGT
TTTGGACCGCTGCTCCCCTCGAGAATAATCCTGGAGTGGCGATGA
>TaD53-5B Triticum aestivum D53-5B CDS
ATGCCCACGCCGGTGCCCACGGCGAGGCAGTGCCTCTCGCCGGCGGCCGTCACGGCCCTC
GACGCCGCGGTCGTCTCCGCGCGCCGCAGGGTGCACGCGCAGACCACGTCGCTCCACCTC
GTCGCCGCGCTGCTCGCGCAGCAGGCCCCGCCGCTCCTCCGCGACGCGCTCGCGCGGGCC
CGCAGCGCCGCCTACTCCCCGCGCGTGCAGCTCAAGGCGCTCGAGCTCTGCTTCGCCGTC
TCCCTCGACAGGCTCCCCTCCGCCTCCGCCT---CCTCG---TCGGCCTCGGGCGCCGAC
GAGCAGCCGGAGCCGCCCGTGTCCAACTCGCTCATGGCGGCCATCAAGCGCTCGCAGGCC
AACCAGCGCCGCAACCCGGACACCTACCACTTCTACCACCAGGCCGCCTTCCAGGCCGCC
ACCGCCGCCTCGCAGGTCAGGGTCGAGCTCTCGCAGCTCCTGCTCGCCATCCTCGACGAC
CCCGTCGTCAGCCGCGTCTTTGACGACGCCGGCTTCCGCAGCGCTGACATCAAGCTCGCC
ATCCTCCGCCCCGCGCCGCCCATGCCGCTGCTCGGCCGCCTCCCTACGCGGGCCCGCCCG
CCGCCTCTCTTCCTCTGCAGCTTCGCCGCCGCCGACGACGCCGACGTGCCCTCGCCCGCC
GGGAGCATCGCAGGCGGCGCCGGCGAGGAGAACGGCCGCCGCATCGCCGAGATCCTCGCC
CGGGGTCGCAACCCCATGCTCGTCGGTGTCGGGGCCGCGTCCGCCGCCGCAGACTTCGCC
GCGGCCTCGCCGTACCGCGTCCTCCCCGTCTGTCCAAACTCCATCGACCAAACAGAACTC
GGCGTGGAGGCGGCGATGGCTAGCGCCACCTCCGGTCTCGTCATAAGCGTTGGTGACCTC
AGAGAACTGGTCCCCGATGACGGCGAGCTCCAGGAGAGGGGGCGCCGAGTGGTGGCGGAG
GTGACGCGAGTGCTGGAGACGCACAGAGAGGGGCGTGTCTGGGTGATGGGGTGGTCGGCC
ACCTACGAGACCTACCTCACCTTCCTGTCCAAGTTCCCCTTGGTTGACAAGGACTGGGAG
CTCCAGCTGCTGCCGATCACGGCGGTGCGCGCCGGCGGACTCATGCCTCCGGCAACCACG
GCATCTCCTTTATCCAAGTCCGCAAGCTTGGTGGAATCGTTTGTTCCTTTTGGTGGACTT
GTCAATGGTTCCTACGAGTCTAACAGCCTCGCAGCGCATCCTTGCCCGCAAACCCTCCGG
TGTCAACAGTGCAATGATAGATGTGAGCAAGAAGTCACAACAATCGTTAAAGGGAGTGGC
ATTACAGCTGAAGGCTATCACCATGGAGGTCTGCCTTCCCTGCTTCAGAATGGCAGCATG
ATGGGTCTTAACAGTGGACTTGATGCAATCAAGGTTAGAGATGATCAGATGGTGTTGAAA
TCAAAAATATTGAATCTGCAGAAGAAGTGGAACGAGTACTGCCTGCGGCTCCACCAAGGA
AGCCAGAGGATCAACGCAGGTCCTTACCAGGTATTCCCACATTACACTGGTGTTCCTGTT
GACACAGAAAGATCAGCAATTCTGAGCAAAGGTTCCGAGTTGGTTACACTTCAAAGGGAG
GTTATTAGGCCTTCTGCAGTATCTGCTACACATACGAATGCAACCCCAAACAAGAGTGTT
TCACCTCCATCTATCTCCAACCAAAGGAACGAAGGCCTTGTGTTGAATCTTCAAGGGAGG
CATTCAAAGGGTGATGAGCAATTTCAAGACAGGCATGCGCAGTTGCGGCAAGAACACTTG
TCAAGCTGCCATGATCGTGAAGATAGCATGTCGCCATCAGCTGCTGCATCCGTGGCAACG
GATTTGGTGTTGAGCACGCCCCGTGGATCTTCTTCCAAGGGTACAAGTTCTGTGAGCTGG
AAACATGCAGTGGATGCAGAGAAGTCTACCCACTTGACACCCAGTAAGGTGGATGATTTG
AATATGAAGCCCCCACAGCCCTTTGCACAGTCTCATAGCTCCCGGGGTTCCACAAATATG
GGGCAACCATCACCTAGTGCTCTGCATTCACCAGCTTCAGGAGGTGTGTCTGCCTTTGGC
CAATGGCGAAAGCCTTCACACCTTTCAGTACAAGGTTCTGATTTGAGCGACTACAAGCTA
CTCGTGGAACGCCTGTTCAAGGTAGTCGGAAGGCAGGAGGAAGCCCTGAGTGCTATTTGT
GGATCCATTGTTGGCTGCCAGTCAACAGAGAGGCGCCGCGGCACAAGCAGGAAGAGCGAC
ATCTGGTTCAGTTTTCATGGTTTCGACAGCATGGCCAAGCGGAGAGTTGCCGTGGCATTG
GCAGAGCTCGTGCACGGCAGCGAAGACAGCTTCATTTATCTGGACCTGAGCCTCCAGGAT
TGGGGCGGCTCAAGTTTCAGAGGAAAGACTGGCATAGATTGCATCGTTGATGAGTTGAGC
AAGAAGCGGCGCTGTGTGATCTTCCTCGACAACATTGATAAAGTTGACTGCCTCATTCAG
GACAGTCTCTCTCATGCCGTTGACACCGGTAGATTCCGAGACATGCGCGGCAAGGAAGTT
GCCATTAATGACTCCATAGTAATATTGTCAACAAGATTGGCACGATGCAGCAAAAATGTC
TCGGTTGGGGTGGAAGAGGGGCATACTTTCTCCGAAGAGAAGATCCTGGCTGCTAGAGGA
CAGCAACTGAAGATCTTGATAGAATCAGGCACGGCGATCACCAGCAGAGGCCCTAGTAGC
AGTAAGGTGGTAGTTTCCCC---------TCACACCAAACTTCAGGCTTCTGTGTACTCT
GGCTGTGTCAGTAAGCGGAAGCTGGACGTTTCTGACGACCAAGAAAAGCTGCTAGAATCA
CCGAGCAATCCCAAGCGGCCACACAGAACATCAAGTGTGCCGTTCGACCTGAACCTCCCC
GTCGGCGAGGATGGATCGAGCGACGCTGACGCCAACGACAGCAGCAGCAACGACAATCCA
GACGAGTCCATCGACAGCCTCCTGGGATTGGTTGACGGAGCGATCGAATTCAAGGCGTTC
GACTTTGGCAAACTGGCCAACGACATCCTCCAGGACCTGAGCAACGTACTCAGCAACATC
CTGGCCTCGGGCTGCACGTTGGAGGTCGACGATGGCGCGATGGAGCAAATGCTTGCGGCG
TCATGGGCATTGGAGGACGGGCGGCGGCCTCTGCGGGCCTGGCTGGAGCAGGTGTTCGCC
AGGAGCCTCGAAGAGCTGAAGCTCAAGCACAGCAAGCACGCTGGCAGCTCTGCTCTTAGG
CTAGTGGCCTGTGAGGACGGCACAGCAGCAGCAGCGACGGCGGCGAAGGAAGACGGCGGT
TTTGGACCGCTGCTCCCCTCGAGAATAATCCTGGAGTGGCGATGA
>TaD53-5D Triticum aestivum D53-5D CDS
ATGCCCACGCCGGTGGCCGCGGCGAGGCAGTGCCTGTCGCCGGCGGCCGTGACGGCTCTC
GACGCGGCGGTCGTGTCCGCGCGGCGCAGGGTGCACGCGCAGACCACGTCGCTCCACCTC
GTCGCCGCGCTGCTCGCGCAGCAGGCCCCGCCGCTCCTCCGCGACGCGCTCGCGCGGGCC
CGCAGCGCCGCCTACTCCCCGCGCGTGCAGCTCAAGGCGCTCGAGCTCTGCTTCGCCGTC
TCCCTCGACAGGCTCCCCTCCG---CCGCGT---CCTCGTC------------CGCCGAC
GACCAGCCGGAGCCGCCCGTGTCCAACTCGCTCATGGCGGCCATCAAGCGCTCGCAGGCC
AACCAGCGCCGCAACCCGGACACCTACCACTTCTACCACCAGGCCGCCTTCCAGGCCGCC
ACCGCCGCCTCGCAGGTCAGGGTCGAGCTCTCGCAGCTCCTGCTCGCCATCCTCGACGAC
CCCGTCGTCAGCCGCGTCTTCGACGACGCCGGCTTCCGCAGCGCCGACATCAAGCTCGCC
ATCCTCCGCCCCGCGCCGCCCATGCCGCTGCTCGGCCGCCTCCCTACGCGGGCCCGCCCG
CCGCCTCTCTTTCTCTGCAGCTTCGCCTCCGCCGACGACGCCGACGTGCCCTCGCCCGCC
GGGAGCATCGCCGGCGGCGCCGGCGAGGAGAACGGCCGCCGCATCGCCGAGATCCTCGCC
CGGGGCCGCAACCCCATGCTCGTGGGTGTCGGGGCCGCGTCCGCCGCAGCGGACTTCGCC
GCGGCCTCGCCGTACCGCGTCCTCCCCGTCGGTCCAAACTCCATCGACCAAACAGAACTC
GGCGTGGAGGCGGCGATGGCTAGCGCCACCTCCGGCCTCGTCATAAGCATCGGTGATCTC
AGAGAACTTGTTCCCGATGACGGCGAGCTCCAGGAGAGGGAGCGCCGCGTGGTGGCGGAG
GTGACGCGAGTGCTGGAGACGCACAGAGAGGGGCGTGTCTGGGTGATGGGGTGGTCGGCC
ACCTACGAGACCTACCTCACCTTCCTGTCCAAGTTCCCCTTGGTTGACAAGGACTGGGAG
CTCCAGCTGCTGCCGATCACGGCGGTGCGCGCCGGCGGACTCATGCCTCCGGCGACCACG
GCATCTCCTTTATCCAAGTCCGCAAGCTTGGTGGAATCGTTCCTTCCTTTTGGTGGACTT
GTCAATGGTTCCTATGAGTCTAACAGCCTCGCAGCGCACCCTTGCCCGCAAACCCTCCGG
TGTCAACCGTGCAATGATAGATGTGAGCAAGAAGTCACAACAATCGTTAAAGGGAGTGGC
ATTACAGCTGAAGGCCATCACCAGGGAGGTCTGCCTTCCCTGCTTCAGAATGGCAGCATG
ATGGGTCTTAACAGTGGACTTGATGCAATCAAGGTTAGAGATGATCAGATGGTGTTGAAA
TCAAAAATATTGAATCTGCAGAAGAAGTGGAACGAGTACTGCCTGCGGCTCCACCAAGGA
AGCCAGAGGATCAACACAGGTCCTTACCAGGTATTCCCACATTATACTGGTGTTCCTGTT
GACACAGAAAGATCAGCAATTCTGAGCAAAGGTTCCGAGTCGGTTACACTTCAAAGGGAG
GTTATTAGGCCTTCTGCAGTATCTGCTACACATACGAATGCAACCCCAAACAAGAGTGTT
TCACCTCCATCTATCTCCAACCAAAGGAACGAAGGCCTTGTGTTGAATCTTCAAGGGAGG
CATTCAAAGGGTGATGAGCAATTTCAAGACAGGCATGCGCAGTTGCGGCAAGAACACTTG
TCAAGCTGCCATGATCGTGAAGATCGCATGTCGCCATCAGCTGCTGCATCCGTGGCAACG
GACTTGGTGTTGAGCACGCCCCGTGGATCTTCTTCCAAGGGTACAAGTTCTGTGAGCTGG
AAACATGCAGTGGATGCAGAGAAGTCTACCCACTTGACACCCAGTAAGGTGGATGATTTG
AATATGAAGCCCCCACAGCCCTTTGCACAGTCTCGTAGCTCCCGGGGTTCCACAAATATG
GGGCAACCATCACCTAGTGCTCTGCATTCACCAGCTTCAGGAGGCGTGTCTGCCTTTGGC
CAATGGCGAAAGCCTTCACACCTTTCAGTACAAGGTTCTGATTTGAGCGACTACAAGCTA
CTCGTGGAACGCCTGTTCAAGGTAGTCGGAAGGCAGGAGGAAGCCCTGAGTGCTATTTGT
GGATCCATTGTTGGCTGCCAGTCAACAGAGAGGCGCCGCGGCACAAGCAGGAAGAACGAC
ATCTGGTTCAGTTTTCATGGTTTCGACAGCATGGCCAAGCGGAGAGTTGCCGCGGCATTG
GCAGAGCTCGTGCACGGCAGCGAAGACAGCTTCATTTATCTGGACCTGAGCCTCCAGGAT
TGGGGCGGCTCAAGTTTCAGAGGAAAGACTGGCATAGATTGCATCGTCGATGAGTTGAGC
AAGAAGCGGCGCTGTGTGATCTTCCTCGACAACATTGATAAAGCTGACTGCCTCATTCAG
GACAGTCTCTCTCATGCCGTTGACACCGGTAGATTCCGAGACATGCGCGGCAAGGAAGTT
GCCATTAATGACTCCATAGTAATATTGTCAACAAGATTGGCACGATGCAGCAAAAATGTC
TCGGTTGGGGTGGAAGAGGGGCATACTTTCTCCGAAGAGAAGATCCTGGCTGCTAGAGGA
CAGCAACTGAAGATCTTGATAGAATCAGGCACGGCGATCACCAGCAGAGGCCCTAGTAGC
AGTAAGGTGGTAGTTTCCCC---------TCTCACCAAACTTCAGGCTTCTGTGTACTCT
GGCTGTGTCAGTAAGCGGAAGCTCGACGTTTCTGACGACCAAGAAAAGCTGCTAGAATCA
CCGAGCAATCCCAAGCGGCCACACAGAACATCAAGTGTGCCGTTCGACCTGAACCTCCCC
GTCGGCGAGGATGGATCGAGCGACGCTGACGCCGACGACAGCAGCAGCAACGACAATCCA
GACGAGTCCATCGACAGCCTCCTGGGTTTGGTCGACGGAGAGATCGAATTCAAGGCGTTC
GACTTTGGCAAACTCGCCAACGACATCCTGCAAGAGCTGAGCAACGTGCTAGGCAGCATC
CTGGGCTCGGGCTGCACGTTGGAGGTAGGCGATGGCGCGATGGAGCAAATGCTTGCGGCC
TCATGGGCATCGGAGGACTGGAGGCGGCCTCTGCGGGCCTGGCTGGAGCAGGTGTTCGCC
AGGAGCCTCGAAGAGCTGAAGCTCAAGCACAGCAAGCACGCGAGCAGCTCTGCTCTTAGA
CTAGTGGCCTGTGAGGACGGC---GCAGCAGCAGCGACGGCGGCGAAGGAAGACGGCGGT
TTTGGACCGCTGCTCCCCTCGAGAATAATTCTGGAGTGGCGATGA
>W6_19414_a Dasypyrum villosum D53 CDS
ATGCCCACGCCGGTGCCCGCGGCGAGGCAGTGCCTGTCGCCGGCGGCCGTGACGGCGCTC
GACGCGGCGGTCGTGTCCGCGCGACGGAGGGTGCACGCGCAGACCACGTCGCTGCACCTC
ATCGCCGCGCTGCTCGCGCCGCAGGCCCCGCCGCTCCTCCGCGACGCGCTCGCGCGGGCC
CGCAGCGCCGCCTACTCCCCGCGCGTGCAGCTCAAGGCGCTCGAGCTCTGCTTCGCAGTC
TCCCTCGACAGGCTCCCCTCCGCCTCCGCCTCCACCTCGACGTCGGCCTCGGGCGCCGAC
GAGCAGCCGGAGCCGCCCGTGTCCAACTCGCTCATGGCGGCCATCAAGCGCTCGCAGGCC
AACCAGCGCCGCAACCCGGACACCTTCCACTTCTACCACCAGGCCGCCTTCCAGGCCGCC
ACCGCCGCCTCGCAGGTCAGGGTCGAGCTCTCGCAGCTCCTGCTCGCCATCCTCGACGAC
CCCGTCGTCAGCCGCGTCTTCGACGACGCCGGCTTCCGCAGCGCTGACATCAAGCTCGCC
ATCCTCCGCCCCGCGCCGCCCATGCCGATGCTCGGCCGCCTCCCTACGCGGACCCGCCCG
CCGCCTCTCTTCCTCTGCAGCTTCGCCTCCGCCGACGACGCCGACGTGCCTTCGCCCGCC
GGGAGCATCACCGGCGGCGCCGGCGAGGAGAACGGCCGCCGCATCGCCGAGATCCTCGCC
CGGGGCCGCAACCCCATGCTCGTAGGTGTCGGGGCCGCGTCCGCCGCCGCGGACTTCGCC
GCGGCCTCGCCGTACCGCGTCCTCCCCGTCGGTCCAAACTCAATCGATCAAACAGAACTC
GGCGTGGCGGCGGCGATGGCTAGCGCCACCTCCGGCCTCGTCATAAGCATCGGTGACCTC
AGAGAACTTGTCCCCGAAAACGGCGAGCTCCAGGAGAGGGGGCGACGGGTGGTGGCGGAG
ATAACGCGAGTGCTGGAGACGCACAGAGAGGGGCGTGTCTGGGTGATGGGGTGGTCGGCC
ACCTACGAGACCTACCTCACCTTCCTGTCCAAGTTCCCCTTGGTTGACAAGGACTGGGAG
CTCCAGCTGCTGCCGATCACGGCGGTGCGCGCCGGCGGACTCATGCCTCCGGCAACCACG
GCATCTCCTTTATCCAAGTCCGCAAGCTTGATGGAACCGTTCGTTCCTTTTGGTGGACTT
GTCAATGGTTCCTACGAGTCTAACAGCCTCGCAGCGCATCCTTGCCCGCAAGCCCTCCGG
TGTCAACAGTGCAATGATAGATGTGAGCAAGAAGTCACAACAATCGTTAAAGGGAGTGGC
ATTACAGCTGAAGGCCATCACCAGGGAGGTCTCCCTTCCCTGCTTCAGAATGGCAACATG
ATGGGTCTTAACAGTGGACTTGATGCAATCAAGGCTAGAGATGATCAGATGCTGTTGAAA
TCAAAAATATTGAATCTACAGAAGAAGTGGAACGAGTACTGCCTGCGGCTCCACCAAGGA
TCCCAGAGGATCAACACAGGTCCTTACCAGTTATTTCCACATTATACTGGTGTTCCAGTT
GACACAGAAAGAGCAGCAATTCTGAGCAAAGGTTCCGAGTCAGTTACACTTCAAAGGGAG
GTTATCAGGCCTTCTGCAGTATCTGCTACACATACAAATGCAACCCCCAAAAAGAGTGTT
TCACCTCCATCTATCTCCAACCAAAGGAACGAAGGCCTTGTGTTGAATCTTGAAGGGAGG
CATTCAAAGGGTGACGAGCAATTTCAAGACAGGCATGCGCAGTTGCGGCAAGAACACTTG
TCAAGCTGCCATGATCGTGAAGATCACACGTCGCCATCAGCTGCTGCATCCGTGGCAACG
GACTTGGTGTTGAGCACGCCTCGTGGATCTTCTTCCAAGGGTACAAGTTCTGCGAGCTGG
AAACATGCAGTAGATGCAGAGAAGTCTACCCACCTGACGCCCAGTAAGGTGGATGATTTG
AATATGAAGCCTCCACAGCCCTTTGCACAACCTTGCAGCTCCCGGGGTTCCACAAACATG
GGGCAACCATCACATAGTGCTCTGCATTCACCAGCTTCAGGAGGCGTGTCTGCCTTTGGC
CAATGGCGAAAGCCTTCACACCTTGCAGTACAAGGTTCTGATTTGAGCGACTACAAGCTA
CTCGTGGAACGCCTGTTCAAGATGGTTGGAAGGCAGGAGGAAGCCCTGAGTGCTATTTGT
GGATCCATTGTTGGCTGCCAGTCAACAGATAGGCGCCGCGGCACAAGCAGGAAGAACGAC
ATCTGGTTCAGTTTTCATGGTTTTGACAGCATGGCCAAGCGGAGTGTTGCCGTGGCGCTG
GCAGAGCTCGTGCACGGCAGCCAAGACAGCTTCATTTATCTGGACCTGAGCCTCCAGGAT
TGGGGCGGCTCAAGTTTCAGAGGAAAGACTGGCATAGATTGCATCGTGGATGAGTTGAGC
AAGAAGCGGCGCTGTGTGATCTTCCTCGACAACATTGATAAAGCCGACTGCCTAATTCAG
GATAGTCTCTCTCATGCCGTTGAGACCGGCAGATTCCGAGACATGCGCGGCAAGGAAGTT
GCTATTAATGACTCGATAGTAATATTGTCAACAAGATTGGCACGATGCAGCAAAAATGTC
TCCGTTGGGGTGGAAGAGGGGCATAATTTCTCGGAAGAGAAGATCCTGGCTGCTAGAGGA
CGACAACTGAAGATCTTGATAGAATCAGGCACGGCGATCACCAGCAGAGGCCCCAGCGGC
ACTAAGCTGGTAGTTTCCCC---------TCTCACCAAACTTCAAGCTTCTGTGTACTCT
GGTTGCGTCAGTAAGCGGAAGCTCGACGTTTCTGACGACCAAGAAAAGCAGCTAGAATCA
CCGAGCAATCCCAAGCGGCCGCACAGAACATCAAGTGTGCCGTTCGACCTGAACCTCCCC
GTCGGCGAGGATGGATCCAGTGACGCTGACGGCGACGACAGCGGCAGCAACGACAATCCA
GATGAGTCCATCGACAGCCTCCTGGGTTTGGTCGACAGAGCGATCGAATTCAAGGCGTTC
GACTTTGGCAAACTCGCCAACGACATCCTGCAGGAGCTGAGCAACGTGCTCGGCAACATC
CTGGGCTCGGGCTGCACGTTGGAGGTCGGCGATGGCGCGATGGAGCAAATGCTTGCGGTC
TCATGGGCATCGGAGGACGGGCGGCGGCCTCTGAGGGCCTGGCTGGAGCAGGTGTTCGCC
AGGAGCCTCGAAGAGCTGAAGCTCAAGCACAGTAAGCACGCGGGCAGCTCTGCTCTTAGA
CTAGTGGCCTGTGAGGACGGC---GCAGCAGCAGCGACGGCGGCGAAGGAAGACGGCGGT
TTTGGACCGCTGCTCCCCTCGAGAATAATTCTGGAGTGGCGATGA
>W6_19414_b Dasypyrum villosum D53 CDS
ATGCCCACGCCGGTGCCCGCGGCGAGGCAGTGCCTGTCGCCGGCGGCCGTGACGGCGCTC
GACGCGGCGGTCGTGTCCGCGCGACGGAGGGTGCACGCGCAGACCACGTCGCTGCACCTC
ATCGCCGCGCTGCTCGCGCCGCAGGCCCCGCCGCTCCTCCGCGACGCGCTCGCGCGGGCC
CGCAGCGCCGCCTACTCCCCGCGCGTGCAGCTCAAGGCGCTCGAGCTCTGCTTCGCAGTC
TCCCTTGACAGGCTCCCCTCCGCCTCCGCCTCCGCCTCGACGTCGGCCTCGGGCGCCGAC
GAGCAGCCGGAGCCGCCCGTGTCCAACTCGCTCATGGCGGCCATCAAGCGCTCGCAGGCC
AACCAGCGCCGCAACCCGGACACCTTCCACTTCTACCACCAGGCCGCCTTCCAGGCTGCC
ACCGCCGCCTCGCAGGTCAGGGTCGAGCTCTCGCAGCTCCTGCTCGCCATCCTCGACGAC
CCCGTCGTCAGCCGCGTCTTCGACGACGCCGGCTTCCGCAGCGCTGACATCAAGCTCGCC
ATCCTCCGCCCCGCGCCGCCCATGCCGATGCTCGGCCGCCTCCCTACGCGGACCCGCCCG
CCGCCTCTCTTCCTCTGCAGCTTCGCCTCCGCCGACGACGCCGACGTGCCTTCGCCCGCC
GGGAGCATCACCGGCGGCGCCGGCGAGGAGAACGGCCGCCGTATCGCCGAGATCCTCGCC
CGGGGCCGCAACCCCATGCTCGTAGGTGTCGGGGCCGCGTCCGCCGCCGCGGACTTCGCC
GCGGCCTCGCCGTACCGCGTCCTCCCCGTCGGTCCAAACTCAATCGATCAAACAGAACTT
GGCGTGGCGGCGGCGATGGCTAGCGCCACCTCCGGCCTCGTCATAAGCATCGGTGACCTC
AGAGAACTTGTCCCCGAAAACGGCGAGCTCCAGGAGAGGGGGCGACGGGTGGTGGCGGAG
GTAACGCGAGTGCTGGAGACGCACAGAGAGGGGCGTGTCTGGGTGATGGGGTGGTCGGCC
ACCTACGAGACCTACCTCACCTTCCTGTCCAAGTTCCCCTTGGTTGACAAGGACTGGGAG
CTCCAGCTGCTGCCGATCACGGCGGTGCGCGCCGGCGGACTCATGCCTCCGGCAACCACG
GCATCTCCTTTATCCAAGTCCGCAAGCTTGATGGAACCGTTCGTTCCTTTTGGTGGACTT
GTCAATGGTTCCTACGAGTCTAACAGCCTCGCAGCGCATCCTTGCCCGCAAGCCCTCCGG
TGTCAACAGTGCAATGATAGATGTGAGCAAGAAGTCACAACAATCGTTAAAGGGAGTGGC
ATTACAGCTGAAGGCTATCACCAGGGAGGTCTCCCTTCCCTGCTTCAGAATGGCAATATG
ATGGGTCTTAACAGTGGACTTGATGCAATCAAGGTTAGAGATGATCAGATGGTGTTGAAA
TCAAAAATATTGAATCTACAGAAGAAGTGGAACGAGTACTGCCTGCGGCTCCACCAAGGA
TCCCAGAGGATCAACACAGGTCCTTACCAGTTATTTCCACATTATACTGGTGTTCCAGTT
GACACAGAAAGAGCAGCAATTCTGAGCAAAGGTTCCGAGTCAGTTACACTTCAAAGGGAG
GTTATCAGGCCTTCTGCAGTATCTGCTACACATACAAATGCAACCCCCAAAAAGAGTGTT
TCTCCTCCATCTATCTCCAACCAAAGGAACGAAGGCCTTGTGTTGAATCTTGAAGGGAGG
CATTCAAAGGGTGACGAGCAATTTCAAGACAGGCATGCGCAGTTGCGGCAAGAACACTTG
TTAAGCTGCCATGATCGTGAAGATCACACGTCGCCATCAGCTGCTGCATCCGTGGCAACG
GACTTGGTGTTGAGCACGCCTCGTGGATCTTCTTCCAAGGGTACAAGTTCTGTGAGCTGG
AAACATGCAGTAGATGCAGAGAAGTCTACCCACCTGACGCCCAGTAAGGTGGATGATTTG
AATATGAAGCCTCCACAGCCCTTTGCACAACCTTGCAGCTCCCGGGGTTCCACAAACATG
GGGCAACCATCACCTAGTGCTCTGCATTCACCAGCTTCAGGAGGCGTGTCTGCCTTTGGC
CAATGGCGAAAGCCTTCACACCTTGCAGTACAAGGTTCTGATTTGAGCGCCTACAAGCTA
CTCGTGGAACGCCTGTTCAAGGTGGTTGGAAGGCAGGAGGAAGCCCTGAGTGCTATTTGT
GGATCCATTGTTGGCTGCCAGTCAACAGATAGGCGCCGCGGCACAAGCAGGAAGAACGAC
ATCTGGTTCAGTTTTCATGGTTTTGACAGCATGGCCAAGCGGAGTGTTGCCGTGGCGCTG
GCAGAGCTCGTGCACGGCAGCCAAGACAGCTTCATTTATCTGGACCTGAGCCTCCAGGAT
TGGGGCGGCTCAAGTTTCAGAGGAAAGACTGGCATAGATTGCATCGTGGATGAGTTGAGC
AAGAAGCGGCGCTGTGTGATCTTCCTCGACAACATTGATAAAGCCGACTGCCTAATTCAG
GATAGTCTCTCTCATGCCGTTGAGACCGGCAGATTCCTAGACATGCGCGGCAAGGAAGTT
GCTATTAATGACTCGATAGTAATCTTGTCAACAAGATTGGCACGATGCAGCAACAATGTC
TCGGTTGGGGTGGAAGAGGGGCGTACTTTCTCGGAAGAGAAGATAGTGGCTGCTAGAGGA
CGACAACTGAAGATCTTGATAGAATCAGGCACGGCGATCACCAGCAGAGGCCCCAGTGGC
AGTAAGCTGGTAGTTTCCCC---------TCTCACCAAAGTTCAAGCTTGTGTGTACTCT
GGTTGCGTCAGTAAGCGGAAGCTCGACGTTTCTGAGGACCAAGAAAAGCAGCTAGAATCA
CCGAGCAATCCCAAGCGGCCGCACAGAACATCAAGTGTGCCGTTCGACCTGAACCTCCCC
GTCGGCGAGGATGGATCCAGTGACGCTGACGGCGACGACAGCGGCAGCAACGACAATCCA
GATGAGTCCATCGACAGCCTCCTGGGTTTGGTCGACAGAGCGATCGAATTCAAGGCGTTC
GACTTTGGCAAACTCGCCAACGACATCCTGCAGGAGCTGAGCAACGTGCTCGGCAACATC
CTGGGCTCGGGCTGCACGTTGGAGGTCGGCGATGGCGCGATGGAGCAAATGCTTGCGGCT
TCATGGGCATCGGAGTACGGGCGGCGGCCTCTGCGGGCCTGGCTGGAGCAGGTGTTCGCC
AGGAGCCTCGAAGAGCTGAAGCTCAAGCACAGTAAGCACGCGGGCAGCTCTGCTCTTAGA
CTAGTGGCCTGTGAGGACGGC---GCAGCAGCAGCGACGGCGGCGAAGGAAGACAGCGGT
TTTGGACCGCTGCTCCCCTCGAGAATAATTCTGGAGTGGCGATGA
>W6_7313_a Dasypyrum villosum D53 CDS
ATGCCCACGCCGGTGCCCGCGGCGAGGCAGTGCCTGTCGCCGGCGGCCGTGACGGCGCTC
GACGCGGCGGTCGTGTCCGCGCGACGGAGGGTGCACGCGCAGACCACGTCGCTGCACCTC
ATCGCCGCGCTGCTCGCGCCGCAGGCCCCGCCGCTCCTCCGCGACGCGCTCGCGCGGGCC
CGCAGCGCCGCCTACTCCCCGCGCGTGCAGCTCAAGGCGCTCGAGCTCTGCTTCGCAGTC
TCCCTCGACAGGCTCCCCTCCGCCTCCGCCTCCGCCTCGACATCGGCCTCGGGCGCCGAC
GAGCAGCCGGAGCCGCCCGTGTCCAACTCGCTCATGGCGGCCATCAAGCGCTCGCAGGCC
AACCAGCGCCGCAACCCGGACACCTTCCACTTCTACCACCAGGCCGCCTTCCAGGCCGCC
ACCGCCGCCTCGCAGGTCAGGGTCGAGCTCTCGCAGCTCCTGCTCGCCATCCTCGACGAC
CCCGTCGTCAGCCGCGTCTTCGACGACGCCGGCTTCCGCAGCGCTGACATCAAGCTGGCC
ATCCTCCGCCCCGCGCCGCCCATGCCGATGCTCGGCCGCCTCCCTACGCGGACCCGCCCG
CCGCCTCTCTTCCTCTGCAGCTTCGCCTCCGCCGACGACGCCGACGTGCCTTCGCCCGCC
GGGAGCATCACCGGCGGCGCCGGCGAGGAGAACGGCCGCCGCATCGCCGAGATCCTCGCC
CGGGGCCGCAACCCCATGCTCGTAGGTGTCGGGGCCGCGTCCGCCGCCGCGGACTTCGCC
GCGGCCTCGCCGTACCGCGTCCTCCCCGTCGGTCCAAACTCAATCGATCAAACAGAACTC
GGCGTGGCGGCGGCGATGGCTAGCGCCACCTCCGGCCTCGTCATAAGCATCGGTGACCTC
AGAGAACTTGTCCCCGAAAACGGCGAGCTCCAGGAGAGGGGGCGACGGGTGGTGGCGGAG
GTAACGCGAGTGCTGGAGACGCACAGAGAGGGGCGTGTCTGGGTGATGGGCTGGTCGGCC
ACCTACGAGACCTACCTCACCTTCCTGTCCAAGTTCCCCTTGGTTGACAAGGACTGGGAG
CTCCAGCTGCTGCCGATCACGGCGGTGCGCGCCGGCGGACTCATGCCTCCGGCAACCACG
GCATCTCCTTTATCCAAGTCCGCAAGCTTGATGGAACCGTTCGTTCCTTTTGGTGGACTT
GTCAATGGTTCCTACGAGTCTAACAGCCTCGCAGCGCATCCTTGCCCGCAAGCCCTCCGG
TGTCAACAGTGCAATGATAGATGTGAGCAAGAAGTCACAACAATCGTTAAAGGGAGTGGC
ATTACAGCTGAAGGCCATCACCAGGGAGGTCTCCCTTCCCTGCTTCAGAATGGCAACATG
ATGGGTCTTAACAGTGGACTTGATGCAATCAAGGTTAGAGATGATCAGATGGTGTTGAAA
TCAAAAATATTGAATCTACAGAAGAAGTGGAACGAGTACTGCCTGCGGCTCCACCAAGGA
TCCCAGAGGATCAACACAGGTCCTTACCAGTTATTTCCACATTATACTGGTGTTCCAGTT
GACACAGAAAGAGCAGCAATTCTGAGCAAAGGTTCCGAGTCAGTTACACTTCAAAGGGAG
GTTATCAGGCCTTCTGCAGTATCTGCTACACATACAAATGCAACCCCCAAAAAGAGTGTT
TCACCTCCATCTATCTCCAACCAAAGGAACGAAGGCCTTGTGTTGAATCTTGAAGGGAGG
CATTCAAAGGGTGACGAGCAATTTCAAGACAGGCATGCGCAGTTGCGGCAAGAACACTTG
TCAAGCTGCCATGATCGTGAAGATAACACGTCGCCATCAGCTGCTGCATCCGTGGCAACG
GACTTGGTGTTGAGCACGCCTCGTGGATCTTCTTCCAAGGGTACAAGTTCTGTGAGCTGG
AAACATGCAGTAGATGCAGAGAAGTCTACCCACCTGACGCCCAGTAAGGTGGATGATTTG
AATATGAAGCCTCCACAGCCCTTTGCACAACCTTGCAGCTCCCGGGGTTCCACAAACATG
GGGCAACCATCACCTAGTGCTCTGCATTCACCAGCTTCAGGAGGCGTGTCTGCCTTTGGC
CAATGGCGAAAGCCTACACACCTTGCAGTACAAGGTTCTGATTTGAGCGACTACAAGCTA
CTCGTGGAACGCCTGTTCAAGGTGGTTGGAAGGCAGGAGGAAGCCCTGAGTGCTATTTGT
GGATCCATTGTTGGCTGCCAGTCAACAGATAGGCGCCGCGGCACAAGCAGGAAGAACGAC
ATCTGGTTCAGTTTTCATGGTTTTGACAGCATGGCCAAGCGGAGTGTTGCCGTGGCGCTG
GCAGAGCTCGTGCACGGCAGCCAAGACAGCTTCATTTATCTGGACCTGAGCCTCCAGGAT
TGGGGCGGCTCAAGTTTCAGAGGAAAGACTGGCATAGATTGCATCGTGGATGAGTTGAGC
AAGAAGCGGCGCTGTGTGATCTTCCTCGACAATATTGATAAAGCCGACTGCCTAATTCAG
GATAGTCTCTCTCATGCCGTTGAGACCGGCAGATTCCTAGACATGCGCGGCAAGGAAGTT
GCTATTAATGACTCCATAGTAATATTGTCAACAAGATTGGCACGATGCAGCAAAAATGTG
TCGGTTGGGGTGGAAGAGGGGCATAATTTCTCGGAAGAGAAGATCCTGGCTGCTAGAGGA
CGACAACTGAAGATCTTGATAGAATCAGGCACGGCGATCACCAGCAGAGGCCCCAGCGGC
AGTAAGCTGGCAGTCTCCCC---------TCTCACCAAACTTCAAGCTTCTGTGTACTCT
GGTTGCGTCAGTAAGCGGAAGCTCGACGTTTCTGACGACCAAGAAAAGCAGCTAGAATCA
CCGAGCAATCCCAAGCGGCCGCACAGAACATCAAGTGTGCCGTTCGACCTGAACCTCCCC
GTCGGCGAGGATGGATCCAGTGATGCTGACGGCGACGACAGCGGCAGCAACGACAATCCA
GATGAGTCCATCGACAGCCTCCTGAGTTTGGTCGACAGAGCGATCGAATTCAAGGCGTTC
GACTTTGGCAAACTCGCCAACGACATCCTGCAGGAGCTGAGCAACGTGCTCGGCAACATC
CTGGGCTCGGGCTGCACGTTGGAGGTCGGCGATGGCGCGATGGAGCAAATGCTTGCGGCC
TCATGGGCATCGGAGTACGGGCGGCGGCCTCTGACTGCCTGGCTGGAGCAGGTGTTCGCC
AGGAGCCTCGAAGAGCTGAAGCTCAAGCACAGTAAGCACGCGGGCAGCTCTGCTCTTAGA
CTAGTGGCCTGTGAGGACGGC---GCAGCAGCAGCGACGGCGGCGAAGGAAGACGGCGGT
TTTGGACCGCTGCTCCCCTCGAGAATAATTCTGGAGTGGCGATGA
>W6_7313_b Dasypyrum villosum D53 CDS
ATGCCCACGCCGGTGCCCGCGGCGAGGCAGTGCCTGTCGCCGGCGGCCGTGACGGCGCTC
GACGCGGCGGTCGTGTCCGCGCGACGGAGGGTGCACGCGCAGACCACGTCGCTGCACCTC
ATCGCCGCGCTGCTCGCGCCGCAGGCCCCGCCGCTCCTCCGCGACGCGCTCGCGCGGGCC
CGCAGCGCCGCCTACTCCCCGCGCGTGCAGCTCAAGGCGCTCGAGCTCTGCTTCGCAGTC
TCCCTCGACAGGCTCCCCTCCGCCTCCGCCTCCGCCTCGACATCGGCCTCGGGCGCCGAC
GAGCAGCCGGAGCCGCCCGTGTCCAACTCGCTCATGGCGGCCATCAAGCGCTCGCAGGCC
AACCAGCGCCGCAACCCGGACACCTTCCACTTCTACCACCAGGCCGCCTTCCAGGCCGCC
ACCGCCGCCTCGCAGGTCAGGGTCGAGCTCTCGCAGCTCCTGCTCGCCATCCTCGACGAC
CCCGTCGTCAGCCGCGTCTTCGACGACGCCGGCTTCCGCAGCGCTGACATCAAGCTGGCC
ATCCTCCGCCCCGCGCCGCCCATGCCGATGCTCGGCCGCCTCCCTACGCGGACCCGCCCG
CCGCCTCTCTTCCTCTGCAGCTTCGCCTCCGCCGACGACGCCGACGTGCCTTCGCCCGCC
GGGAGCATCACCGGCGGCGCCGGCGAGGAGAACGGCCGCCGCATCGCCGAGATCCTCGCC
CGGGGCCGCAACCCCATGCTCGTAGGTGTCGGGGCCGCGTCCGCCGCCGCGGACTTCGCC
GCGGCCTCGCCGTACCGCGTCCTCCCCGTCGGTCCAAACTCAATCGATCAAACAGAACTC
GGCGTGGCGGCGGCGATGGCTAGCGCCACCTCCGGCCTCGTCATAAGCATCGGTGACCTC
AGAGAACTTGTCCCCGAAAACGGCGAGCTCCAGGAGAGGGGGCGACGGGTGGTGGCGGAG
GTAACGCGAGTGCTGGAGACGCACAGAGAGGGGCGTGTCTGGGTGATGGGCTGGTCGGCC
ACCTACGAGACCTACCTCACCTTCCTGTCCAAGTTCCCCTTGGTTGACAAGGACTGGGAG
CTCCAGCTGCTGCCGATCACGGCGGTGCGCGCCGGCGGACTCATGCCTCCGGCAACCACG
GCATCTCCTTTATCCAAGTCCGCAAGCTTGATGGAACCGTTCGTTCCTTTTGGTGGACTT
GTCAATGGTTCCTACGAGTCTAACAGCCTCGCAGCGCATCCTTGCCCGCAAGCCCTCCGG
TGTCAACAGTGCAATGATAGATGTGAGCAAGAAGTCACAACAATCGTTAAAGGGAGTGGC
ATTACAGCTGAAGGCTATCACCAGGGAGGTCTCCCTTCCCTGCTTCAGAATGGCAATATG
ATGGGTCTTAACAGTGGGCTTGATGCAATCAAGGTTAGAGATGATCAGATGGTGTTGAAA
TCAAAAATATTGAATCTACAGAAGAAGTGGAACGAGTACTGCCTGCGGCTCCACCAAGGA
TCCCAGAGGATCAACACAGGTCCTTACCAGTTATTTCCACATTATACTGGTGTTCCAGTT
GACACAGAAAGAGCAGCAATTCTGAGCAAAGGTTCCGAGTCAGTTACACTTCAAAGGGAG
GTTATCAGGCCTTCTGCAGTATCTGCTACACATACAAATGCAACCCCCAAAAAGAGTGTT
TCACCTCCATCTATCTCCAACCAAAGGAACGAAGGCCTTGTGTTGAATCTTGAAGGGAGG
CATTCAAAGGGTGACGAGCAATTTCAAGACAGGCATGCGCAGTTGCGGCAAGAACACTTG
TCAAGCTGCCATGATCGTGAAGATAACACGTCGCCATCAGCTGCTGCATCCGTGGCAACG
GACTTGGTGTTGAGCACGCCTCGTGGATCTTCTTCCAAGGGTACAAGTTCTGTGAGCTGG
AAACATGCAGTAGATGCAGAGAAGTCTACCCACCTGACGCCCAGTAAGGTGGATGATTTG
AATATGAAGCCTCCACAGCCCTTTGCACAACCTTGCAGCTCCCGGGGTTCCACAAACATG
GGGCAACCATCACCTAGTGCTCTGCATTCACCAGCTTCAGGAGGCGTGTCTGCCTTTGGC
CAATGGCGAAAGCCTACACACCTTGCAGTACAAGGTTCTGATTTGAGCGACTACAAGCTA
CTCGTGGAACGCCTGTTCAAGGTGGTTGGAAGGCAGGAGGAAGCCCTGAGTGCTATTTGT
GGATCCATTGTTGGCTGCCAGTCAACAGATAGGCGCCGCGGCACAAGCAGGAAGAACGAC
ATCTGGTTCAGTTTTCATGGTTTTGACAGCATGGCCAAGCGGAGTGTTGCCGTGGCGCTG
GCAGAGCTCGTGCACGGCAGCCAAGACAGCTTCATTTATCTGGACCTGAGCCTCCAGGAT
TGGGGCGGCTCAAGTTTCAGAGGAAAGACTGGCATAGATTGCATCGTGGATGAGTTGAGC
AAGAAGCGGCGCTGTGTGATCTTCCTCGACAATATTGATAAAGCCGACTGCCTAATTCAG
GATAGTCTCTCTCATGCCGTTGAGACCGGCAGATTCCTAGACATGCGCGGCAAGGAAGTT
GCTATTAATGACTCCATAGTAATATTGTCAACAAGATTGGCACGATGCAGCAAAAATGTG
TCGGTTGGGGTGGAAGAGGGGCATAATTTCTCGGAAGAGAAGATCCTGGCTGCTAGAGGA
CGACAACTGAAGATCTTGATAGAATCAGGCACGGCGATCACCAGCAGAGGCCCCAGCGGC
AGTAAGCTGGCAGTCTCCCC---------TCTCACCAAACTTCAAGCTTCTGTGTACTCT
GGTTGCGTCAGTAAGCGGAAGCTCGACGTTTCTGACGACCAAGAAAAGCAGCTAGAATCA
CCGAGCAATCCCAAGCGGCCGCACAGAACATCAAGTGTGCCGTTCGACCTGAACCTCCCC
GTCGGCGAGGATGGATCCAGTGATGCTGACGGCGACGACAGCGGCAGCAACGACAATCCA
GATGAGTCCATCGACAGCCTCCTGAGTTTGGTCGACAGAGCGATCGAATTCAAGGCGTTC
GACTTTGGCAAACTCGCCAACGACATCCTGCAGGAGCTGAGCAACGTGCTCGGCAACATC
CTGGGCTCGGGCTGCACGTTGGAGGTCGGCGATGGCGCGATGGAGCAAATGCTTGCGGCC
TCATGGGCATCGGAGTACGGGCGGCGGCCTCTGACTGCCTGGCTGGAGCAGGTGTTCGCC
AGGAGCCTCGAAGAGCTGAAGCTCAAGCACAGTAAGCACGCGGGCAGCTCTGCTCTTAGA
CTAGTGGCCTGTGAGGACGGC---GCAGCAGCAGCGACGGCGGCGAAGGAAGACGGCGGT
TTTGGACCGCTGCTCCCCTCGAGAATAATTCTGGAGTGGCGATGA
>W6_21717_a Dasypyrum villosum D53 CDS
ATGCCCACGCCGGTGCCCGCGGCGAGGCAGTGCCTGTCGCCGGCGGCCGTGACGGCGCTC
GACGCGGCGGTCGTGTCCGCGCGACGGAGGGTGCACGCGCAGACCACGTCGCTGCACCTC
ATCGCCGCGCTGCTCGCGCCGCAGGCCCCGCCGCTCCTCCGCGACGCGCTCGCGCGGGCC
CGCAGCGCCGCCTACTCCCCGCGCGTGCAGCTCAAGGCGCTCGAGCTCTGCTTCGCAGTC
TCCCTCGACAGGCTCCCCTCCGCCTCCGCCTCCACCTCGACGTCGGCCTCGGGCGCCGAC
GAGCAGCCGGAGCCGCCCGTGTCCAACTCGCTCATGGCGGCCATCAAGCGCTCGCAGGCC
AACCAGCGCCGCAACCCGGACACCTTCCACTTCTACCACCAGGCCGCCTTCCAGGCCGCC
ACCGCCGCCTCGCAGGTCAGGGTCGAGCTCTCGCAGCTCCTGCTCGCCATCCTCGACGAC
CCCGTCGTCAGCCGCGTCTTCGACGACGCCGGCTTCCGCAGCGCTGACATCAAGCTCGCC
ATCCTCCGCCCCGCGCCGCCCATGCCGATGCTCGGCCGCCTCCCTACGCGGACCCGCCCG
CCGCCTCTCTTCCTCTGCAGCTTCGCCTCCGCCGACGACGCCGACGTGCCTTCGCCCGCC
GGGAGCATCACCGGCGGCGCCGGCGAGGAGAACGGCCGCCGCATCGCCGAGATCCTCGCC
CGGGGCCGCAACCCCATGCTCGTAGGTGTCGGGGCCGCGTCCGCCGCCGCGGACTTCGCC
GCGGCCTCGCCGTACCGCGTCCTCCCCGTCGGTCCAAACTCAATCGATCAAACAGAACTC
GGCGTGGCGGCGGCGATGGCTAGCGCCACCTCCGGCCTCGTCATAAGCATCGGTGACCTC
AGAGAACTTGTCCCCGAAAACGGCGAGCTCCAGGAGAGGGGGCGACGGGTGGTGGCGGAG
GTAACGCGAGTGCTGGAGACGCACAGAGAGGGGCGTGTCTGGGTGATGGGGTGGTCGGCC
ACCTACGAGACCTACCTCACCTTCCTGTCCAAGTTCCCCTTGGTTGACAAGGACTGGGAG
CTCCAGCTGCTGCCGATCACGGCGGTGCGCGCCGGCGGACTCATGCCTCCGGCAACCACG
GCATCTCCTTTATCCAAGTCCGCAAGCTTGATGGAACCGTTCGTTCCTTTTGGTGGACTT
GTCAATGGTTCCTACGAGTCTAACAGCCTCGCAGCGCATCCTTGCCCGCAAGCCCTCCGG
TGTCAACAGTGCAATGATAGATGTGAGCAAGAAGTCACAACAATCGTTAAAGGGAGTGGC
ATTACAGCTGAAGGCCATCACCAGGGAGGTCTCCCTTCCCTGCTTCAGAATGGCAACATG
ATGGGTCTTAACAGTGGACTTGATGCAATCAAGGTTAGAGATGATCAGATGGTGTTGAAA
TCAAAAATATTGAATCTACAGAAGAAGTGGAACGAGTACTGCCTGCGGCTCCACCAAGGA
TCCCAGAGGATCAACACAGGTCCTTACCAGTTATTTCCACATTATACTGGTGTTCCAGTT
GACACAGAAAGAGCAGCAATTCTGAGCAAAGGTTCCGAGTCAGTTACACTTCAAAGGGAG
GTTATCAGGCCTTCTGCAGTATCTGCTACACATACAAATGCAACCCCCAAAAAGAGTGTT
TCACCTCCATCTATCTCCAACCAAAGGAACGAAGGCCTTGTGTTGAATCTTGAAGGGAGG
CATTCAAAGGGTGACGAGCAATTTCAAGACAGGCATGCGCAGTTGCGGCAAGAACACTTG
TCAAGCTGCCATGATCGTGAAGATCACACGTCGCCATCAGCTGCTGCATCCGTGGCAACG
GACTTGGTGTTGAGCACGCCTCGTGGATCTTCTTCCAAGGGTACAAGTTCTGTGAGCTGG
AAACATGCAGTAGATGCAGAGAAGTCTACCCACCTGACGCCCAGTAAGGTGGATGATTTG
AATATGAAGCCTCCACAGCCCTTTGCACAACCTTGCAGCTCCCGGGGTTCCACAAACATG
GGGCAACCATCACCTAGTGCTCTGCATTCACCAGCTTCAGGAGGCGTGTCTGCCTTTGGC
CAATGGCGAAAGCCTTCACACCTTGCAGTACAAGGTTCTGATTTGAGCGACTACAAGCTA
CTCGTGGAACGCCTGTTCAAGGTGGTTGGAAGGCAGGAGGAAGCCCTGAGTGCTATTTGT
GGATCCATTGTTGGCTGCCAGTCAACAGATAGGCGCCGCGGCACAAGCAGGAAGAACGAC
ATCTGGTTCAGTTTTCATGGTTTTGACAGCATGGCCAAGCGGAGTGTTGCCGTGGCGCTG
GCAGAGCTCGTGCACGGCAGCCAAGACAGCTTCATTTATCTGGACCTGAGCCTCCAGGAT
TGGGGCGGCTCAAGTTTCAGAGGAAAGACTGGCATAGATTGCATCGTGGATGAGTTGAGC
AAGAAGCGGCGCTGTGTGATCTTCCTCGACAACATTGATAAAGCCGACTGCCTAATTCAG
GATAGTCTCTCTCATGCCGTTGAGACCGGCAGATTCCTAGACATGCGCGGCAAGGAAGTT
GCTATTAATGACTCGATAGTAATATTGTCAACAAGATTGGCACGATGCAGCAAAAATGTC
TCGGTTGGGGTGGAAGAGGGGCATAATTTCTCGGAAGAGAAGATCCTGGCTGCGAGAGGA
AGACAACTGAAGATCTTGATAGAATCAGGCACGGCGATCACCAGCAGAGGCCCCAGCGGC
ACTAAGCTGGTAGTTTCCCC---------TATCACCAAACTTCAAGCTTCTGTGTACTCT
GGTTGCGTCAGTAAGCGGAAGCTCGACGTTTCTGACGACCAAGAAAAGCAGCTAGAATCA
CCGAGCAATCCCAAGCGGCCGCACAGAACATCAAGTGTGCCGTTCGACCTGAACCTCCCC
GTCGGCGAGGATGGATCCAGTGACGCTGACGGCGACGACAGCGGCAGCAACGACAATCCA
GATGAGTCCATCGACAGCCTCCTGGGTTTGGTCGACAGAGCGATCGAATTCAAGGCGTTC
GACTTTGGCAAACTCGCCAACGACATCCTGCAGGAGCTGAGCAACGTGCTCGGCAACATC
CTGGGCTCGGGCTGCACGTTGGAGGTCGGCGATGGCGCGATGGAGCAAATGCTTGCGGCC
TCATGGGCATCGGAGGACGGGCGGCGGCCTCTGAGGGCCTGGCTGGAGCAGGTGTTCGCC
AGGAGCCTCGAAGAGCTGAAGCTCAAGCACAGTAAGCACGAGGGCAGCTCTGCTCTTAGA
CTAGTGGCATGTGAGGACGGC---GCAGCAGCAGCGACGGCGGCGAAGGAAGACGGCGGT
TTTGGACCGCTGCTCCCCTCGAGAATAATTCTGGAGTGGCGATGA
>W6_21717_b Dasypyrum villosum D53 CDS
ATGCCCACGCCGGTGCCCGCGGCGAGGCAGTGCCTGTCGCCGGCGGCCGTGACGGCGCTC
GACGCGGCGGTCGTGTCCGCGCGACGGAGGGTGCACGCGCAGACCACGTCGCTGCACCTC
ATCGCCGCGCTGCTCGCGCCGCAGGCCCCGCCGCTCCTCCGCGACGCGCTCGCGCGGGCC
CGCAGCGCCGCCTACTCCCCGCGGGTGCAGCTCAAGGCGCTCGAGCTCTGCTTCGCAGTC
TCCCTCGACAGGCTCCCCTCCGCCTCCGCCTCCACCTCGACGTCGGCCTCGGGCGCCGAC
GAGCAGCCGGAGCCGCCCGTGTCCAACTCGCTCATGGCGGCCATCAAGCGCTCGCAGGCC
AATCAGCGCCGCAACCCGGACACCTTCCACTTCTACCACCAGGCCGCCTTCCAGGCTGCC
ACCGCCGCCTCGCAGGTCAGGGTCGAGCTCTCGCAGCTCCTGCTCGCCATCCTCGACGAC
CCCGTCGTCAGCCGCGTCTTCGACGACGCCGGCTTCCGCAGCGCTGACATCAAGCTCGCC
ATCCTCCGCCCCGCGCCGCCCATGCCGATGCTCGGCCGCCTCCCTACGCGGACCCGCCCG
CCGCCTCTCTTCCTCTGCAGCTTCGCCTCCGCCGACGACGCCGACGTGCCTTCGCCCGCC
GGGAGCATCACCGGCGGCGCCGGCGAGGAGAACGGCCGCCGCATCGCCGAGATCCTCGCC
CGGGGCCGCAACCCCATGCTCGTAGGTGTCGGGGCCGCGTCCGCCGCCGCGGACTTCGCC
GCGGCCTCGCCGTACCGCGTCCTCCCCGTCGGTCCAAACTCAATCGATCAAACAGAACTC
GGCGTGGCGGCGGCGATGGCTAGCGCCACCTCCGGCCTCGTCATAAGCATCGGTGACCTC
AGAGAACTTGTCCCCGAAAACGGCGAGCTCCAGGAGAGGGGGCGACGGGTGGTGGCGGAG
GTAACGCGAGTGCTGGAGACGCACAGAGAGGGGCGTGTCTGGGTGATGGGGTGGTCGGCC
ACCTACGAGACCTACCTCACCTTCCTGTCCAAGTTCCCCTTGGTTGACAAGGACTGGGAG
CTCCAGCTGCTGCCGATCACGGCGGTGCGCGCCGGCGGACTCATGCCTCCGGCAACCACG
GCATCTCCTTTATCCAAGTCCGCAAGCTTGATGGAACCGTTCGTTCCTTTTGGTGGACTT
GTCAATGGTTCCTACGAGTCTAACAGCCTCGCAGCGCATCCTTGCCCGCAAGCCCTCCGG
TGTCAACAGTGCAATGATAGATGTGAGCAAGAAGTCACAACAATCGTTAAAGGGAGTGGC
ATTACAGCTGAAGGCTATCACCAGGGAGGTCTCCCTTCCCTGCTTCAGAATGGCAATATG
ATGGGTCTTAACAGTGGACTAGATGCAATCAAGGTTAGAGATGATCAGATGGTGTTGAAA
TCAAAAATATTGAATCTACAGAAGAAGTGGAACGAGTACTGCCTGCGGCTCCACCAAGGA
TCCCAGAGGATCAACACAGGTCCTTACCAGTTATTTCCACATTATACTGGTGTTCCAGTT
GACACAGAAAGAGCAGCAATTCTGAGCAAAGGTTCCGAGTCAGTTACACTTCAAAGGGAG
GTTATCAGGCCTTCTGCAGTATCTGCTACACATACAAATGCAACCCCCAAAAAGAGTGTT
TCACCTCCATCTATTTCCAACCAAAGGAACGAAGGCCTTGTGTTGAATCTTGAAGGGAGG
CATTCAAAGGGTGACGAGCAATTTCAAGACAGGCATGCGCAGTTGCGGCAAGAACACTTG
TCAAGCTGCCATGATCGTGAAGATCACACGTCGCCATCAGCTGCTGCATCCGTGGCAACG
GACTTGGTGTTGAGCACGCCTCGTGGATCTTCTTCCAAGGGTACAAGTTCTGCGAGCTGG
AAACATGCAGTAGATGCAGAGAAGTCTACCCACCTGACGCCCAGTAAGGTGGATGATTTG
AATATGAAGCCTCCACAGTCCTTTGCACAACCTTGCAGCTCCCGGGGTTCCACAAACATG
GGGCAACCATCACCTAGTGCTCTGCATTCACCAGCTTCAGGAGGCGTGTCTGCCTTTGGC
CAATGGCGAAAGCCTTCACACCTTGCAGTACAAGGTTCTGATTTGAGCGCCTACAAGCTA
CTCGTGGAACGCCTGTTCAAGGTGGTTGGAAGGCAGGAGGAAGCCCTGAGTGCTATTTGT
GGATCCATTGTTGGCTGCCAGTCAACAGATAGGCGCCGCGGCACAAGCAGGAAGAACGAC
ATCTGGTTCAGTTTTCATGGGTTTGACAGCATGGCCAAGCGGAGTGTTGCCGTGGCGCTG
GCAGAGCTCGTGCACGGCAGCCAAGACAGCTTCATTTATCTGGACCTGAGCCTCCAGGAT
TGGGGCGGCTCAAGTTTCAGAGGAAAGACTGGCATAGATTGCATCGTGGATGAGTTGAGC
AAGAAGCGGCGCTGTGTGATCTTCCTTGACAACATTGATAAAGCCGACTGCCTAATTCAG
GATAGTCTCTCTCATGCCGTTGAGACCGGCAGATTCCTAGACATGCGCGGCAAGGAAGTT
GCTATTAATGACTCGATAGTAATATTGTCAACAAGATTGGCACGATGCAGCAAAAATGTC
TCGGTTGGGGTGGAAGAGGGGCATAATTTCTCGGAAGAGAAGATCCTGGCTGCTAGAGGA
CGACAACTGAAGATCTTGATAGAATCAGGCACGGCGATCACCAGCAGAGGCCCCAGCGGC
AGTAAGCTGGTAGTTTCCCC---------TCTCACCAAAGTTCAAGCTTCTGTGTACTCT
GGTTGCGTCAGTAAGCGGAAGCTCGACGTTTCTGAGGACCAAGAAAAGCAGCTAGAATCA
CCGAGCAATCCCAAGCGGCCGCACAGAACATCAAGTGTGCCGTTCGACCTGAACCTCCCC
GTCGGCGAGGATGAATCCAGTGACGCTGACGGCGACGACAGCGGCAGCAACGACAATCCA
GATGAGTCCATCGACAGCCTCCTGGGTTTGGTCGACAGAGCGATCGAATTCAAGGCGTTC
GACTTTGGCAAACTCGCCAACGACATCCTGCAGGAGCTGAGCAACGTGCTCGGCAACATT
CTGGGCTCGGGCTGCACGTTGGAGGTCGGCGATGGCGCGATGGAGCAAATGCTTGCGGTC
TCATGGGCATCGGAGTACGGGCGGCGGCCTCTGCGGGCCTGGCTGGAGCAGGTGTTCGCC
AGGAGCCTCGAAGAGCTGAAGCTCAAGCACAGTAAGCACGCGGGCAGCTCTGCTCTTAGA
CTAGTGGCCTGTGAGGACGGC---GCAGCAGCAGCGACGGTGGCGAAGGAAGACGGCGGT
TTTGGACCGCTGCTCCCCTCGAGAATAATTCTGGAGTGGCGATGA
>PI_598390_a Dasypyrum villosum D53 CDS
ATGCCCACGCCGGTGCCCGCGGCGAGGCAGTGCCTGTCGCCGGCGGCCGTGACGGCGCTC
GACGCGGCGGTCGTATCCGCGCGCCGCAGGGTGCACGCGCAGACCACGTCGCTGCACCTC
ATCGCCGCGCTGCTCGCGCCGCAGGCCCCGCCGCTCCTCCGCGACGCGCTCGCGCGGGCC
CGCAGCGCCGCCTACTCCCCGCGCGTGCAGCTCAAGGCGCTCGAGCTCTGCTTCGCAGTC
TCCCTCGACAGGCTCCCGTCCGCCTCCGCCTCCGCCTCGACCTCGGCCTCGGGCGCCGAC
GAGCAGCCGGAGCCGCCCGTGTCCAACTCGCTCATGGCGGCCATCAAGCGCTCGCAGGCC
AACCAGCGCCGCAACCCGGACACCTTCCACTTCTACCACCAGGCCGCCTTCCAGGCCGCC
ACCGCCGCCTCGCAGGTCAGGGTCGAGCTCTCGCAGCTCCTGCTCGCCATCCTCGACGAC
CCCGTCGTCAGCCGCGTCTTCGACGACGCCGGCTTCCGCAGCGCGGACATCAAGCTCGCC
ATCCTCCGCCCCGCGCCGCCCATGCCGATGCTCGGCCGCCTCCCTACGCGGACCCGCCCG
CCGCCTCTCTTCCTCTGCAGCTTCGCCTCCGCCGACGACGCCGACGTGCCTTCGCCCGCC
GGGAGCATCACCGGCGGCGCCGGCGAGGAGAACGGCCGCCGCATCGCCGAGATCCTCGCC
CGGGGCCGCAACCCCATGCTCGTAGGTGTCGGGGCCGCGTCCGCCGCCGCGGACTTCGCC
GCGGCCTCGCCGTACCGCGTCCTCCCCGTCGGTCCAAACTCAATCGATCAAACAGAACTC
GGCTTGGCGGCGGCGATGGCTAGCGCCACCTCCGGCCTCGTCATAAGCATCGGTGACCTC
AGAGAACTTGTCCCCGAAAACGGCGAGCTCCAGGAGAGGGGGCGACGGGTGGTGGCGGAG
GTAACGCGAGTGCTGGAGACGCACAGAGAGGGGCGTGTCTGGGTGATGGGGTGGTCGGCC
ACCTACGAGACCTACCTCACCTTCCTGTCCAAGTTCCCCTTGGTTGACAAGGACTGGGAG
CTCCAGCTGCTGCCGATCACGGCGGTGCGCGCCGGCGGACTCATGCCTCCGGCAACCACG
GCATCTCCTTTATCCAAGTCCGCAAGCTTGATGGAACCGTTCGTTCCTTTTGGTGGACTT
GTCAATGGTTCCTACGAGTCTAACAGCCTCGCAGCGCATCCTTGCCCGCAAGCCCTCCGG
TGTCAACAGTGCAATGATAGATGTGAGCAAGAAGTCACAACAATCGTTAAAGGGAGTGGC
ATTACAGCTGAAGGCCATCACCAGGGAGGTCTCCCTTCCCTGCTTCAGAATGGCAACATG
ATGGGTCTTAACAGTGGACTTGATGCAATCAAGGTTAGAGATGATCAGATGGTGTTGAAA
TCAAAAATATTGAATCTACAGAAGAAGTGGAACGAGTACTGCCTGCGGCTCCACCAAGGA
TCCCAGAGGATCAACACAGGTCCTTACCAGTTATTTCCACATTATACTGGTGTTCCAGTT
GACACAGAAAGAGCAGCAATTCTGAGCAAAGGTTCCGAGTCAGTTACACTTCAAAGGGAG
GTTATCAGGCCTTCTGCAGTATCTGCTACACATACAAATGCAACCCCCAAAAAGAGTGTT
TCACCTCCATCTATCTCCAACCAAAGGAACGAAGGCCTTGTGTTGAATCTTGAAGGGAGG
CATTCAAAGGGTGACGAGCAATTTCAAGACAGGCATGCGCAGTTGCGGCAAGAACACTTG
TCAAGCTGCCATGATCGTGAAGATCACACGTCGCCATCAGCTGCTGCATCCGTGGCAACG
GACTTGGTGTTGAGCACGCCTCGTGGATCTTCTTCCAAGGGTACAAGTTCTGTGAGCTGG
AAACATGCAGTAGATGCAGAGAAGTCTACCCACCTGACGCCCAGTAAGGTGGATGATTTG
AATATGAAGCCTCCACAGCCCTTTGCACAACCTTGCAGCTCCCGGGGTTCCACAAACATG
GGGCAACCATCACCTAGTGCTCTGCATTCACCAGCTTCAGGAGGCGTGTCTGCCTTTGGC
CAATGGCGAAAGCCTTCACACCTTGCAGTACAAGGTTCTGATTTGAGCGACTACAAGCTA
CTCGTGGAACGCCTGTTCAAGGTGGTTGGAAGGCAGGAGGAAGCCCTGAGTGCTATTTGT
GGATCCATTGTTGGCTGCCAGTCAACAGATAGGCGCCGCGGCACAAGCAGGAAGAACGAC
ATCTGGTTCAGTTTTCATGGTTTTGACAGCATGGCCAAGCGGAGTGTTGCCGTGGCGCTG
GCAGAGCTCGTGCACGGCAGCCAAGACAGCTTCATTTATCTGGACCTGAGCCTCCAGGAT
TGGGGCGGCTCAAGTTTCAGAGGAAAGACTGGCATAGATTGCATCGTGGATGAGTTGAGC
AAGAAGCGGCGTTGTGTGATCTTCCTCGACAACATTGATAAAGCTGACTGCCTAATTCAG
GATAGTCTCTCTCATGCCGTTGTGACCGGCAGATTCCTAGACATGCGCGGCAAGGAAGTT
GCTATTAATGACTCGATAGTAATATTGTCAACAAGATTGGCACGATGCAGCAAAAATGTC
TCGGTTGGGGTGGAAGAGGGGCATAATTTCTCGGAAGAGAAGATCCTGGCTGCTAGAGGA
CGACAACTGAAGATCTTGATAGAATCAGGCACGGCGATCACCAGCAGAGGCCCCAGCGGC
ACTAAGCTGGTAGTTTCCCC---------TCTCACCAAACTTCAAGCTTCTGTGTACTCT
GGTTGCGTCAGTAAGCGGAAGCTCGACGTTTCTGACGACCAAGAAAAGCAGCTAGAATCA
CCGAGCAATCCCAAGCGGCCGCACAGAACATCAAGTGTGCCGTTCGACCTGAACCTCCCC
GTCGGCGAGGATGGATCCAGTGACGCTGACGGCGACGACAGCGGCAGCAACGACAATCCA
GATGAGTCCATCGACAGCCTCCTGAGTTTGGTCGACAGAGCGATCGAATTCAAGGCGTTC
GACTTTGGCAAACTCGCCAACGACATCCTGCAGGAGCTGAGCAACGTGCTCGGCAACATC
CTGGGCTCGGGCTGCACGTTGGAGGTCGGCGATGGCGCGATGGAGCAAATGCTTGCGGCC
TCATGGGCATCGGAGTACGGGCGGCGGCCTCTGACTGCCTGGCTGGAGCAGGTGTTCGCC
AGGAGCCTCGAAGAGCTGAAGCTCAAGCACAGTAAGCACGCGGGCAGCTCTGCTCTTAGA
CTAGTGGCCTGTGAGGACGGC---GCAGCAGCAGCGACGGCGGCGAAGGAAGACGGCGGT
TTTGGACCGCTGCTCCCCTCGAGAATAATTCTGGAGTGGCGATGA
>PI_598390_b Dasypyrum villosum D53 CDS
ATGCCCACGCCGGTGCCCGCGGCGAGGCAGTGCCTGTCGCCGGCGGCCGTGACGGCGCTC
GACGCGGCGGTCGTATCCGCGCGCCGCAGGGTGCACGCGCAGACCACGTCGCTGCACCTC
ATCGCCGCGCTGCTCGCGCCGCAGGCCCCGCCGCTCCTCCGCGACGCGCTCGCGCGGGCC
CGCAGCGCCGCCTACTCCCCGCGCGTGCAGCTCAAGGCGCTCGAGCTCTGCTTCGCAGTC
TCCCTCGACAGGCTCCCGTCCGCCTCCGCCTCCGCCTCGACCTCGGCCTCGGGCGCCGAC
GAGCAGCCGGAGCCGCCCGTGTCCAACTCGCTCATGGCGGCCATCAAGCGCTCGCAGGCC
AACCAGCGCCGCAACCCGGACACCTTCCACTTCTACCACCAGGCCGCCTTCCAGGCCGCC
ACCGCCGCCTCGCAGGTCAGGGTCGAGCTCTCGCAGCTCCTGCTCGCCATCCTCGACGAC
CCCGTCGTCAGCCGCGTCTTCGACGACGCCGGCTTCCGCAGCGCGGACATCAAGCTCGCC
ATCCTCCGCCCCGCGCCGCCCATGCCGATGCTCGGCCGCCTCCCTACGCGGACCCGCCCG
CCGCCTCTCTTCCTCTGCAGCTTCGCCTCCGCCGACGACGCCGACGTGCCTTCGCCCGCC
GGGAGCATCACCGGCGGCGCCGGCGAGGAGAACGGCCGCCGCATCGCCGAGATCCTCGCC
CGGGGCCGCAACCCCATGCTCGTAGGTGTCGGGGCCGCGTCCGCCGCCGCGGACTTCGCC
GCGGCCTCGCCGTACCGCGTCCTCCCCGTCGGTCCAAACTCAATCGATCAAACAGAACTC
GGCTTGGCGGCGGCGATGGCTAGCGCCACCTCCGGCCTCGTCATAAGCATCGGTGACCTC
AGAGAACTTGTCCCCGAAAACGGCGAGCTCCAGGAGAGGGGGCGACGGGTGGTGGCGGAG
GTAACGCGAGTGCTGGAGACGCACAGAGAGGGGCGTGTCTGGGTGATGGGGTGGTCGGCC
ACCTACGAGACCTACCTCACCTTCCTGTCCAAGTTCCCCTTGGTTGACAAGGACTGGGAG
CTCCAGCTGCTGCCGATCACGGCGGTGCGCGCCGGCGGACTCATGCCTCCGGCAACCACG
GCATCTCCTTTATCCAAGTCCGCAAGCTTGATGGAACCGTTCGTTCCTTTTGGTGGACTT
GTCAATGGTTCCTACGAGTCTAACAGCCTCGCAGCGCATCCTTGCCCGCAAGCCCTCCGG
TGTCAACAGTGCAATGATAGATGTGAGCAAGAAGTCACAACAATCGTTAAAGGGAGTGGC
ATTACAGCTGAAGGCCATCACCAGGGAGGTCTCCCTTCCCTGCTTCAGAATGGCAACATG
ATGGGTCTTAACAGTGGACTTGATGCAATCAAGGTTAGAGATGATCAGATGGTGTTGAAA
TCAAAAATATTGAATCTACAGAAGAAGTGGAACGAGTACTGCCTGCGGCTCCACCAAGGA
TCCCAGAGGATCAACACAGGTCCTTACCAGTTATTTCCACATTATACTGGTGTTCCAGTT
GACACAGAAAGAGCAGCAATTCTGAGCAAAGGTTCCGAGTCAGTTACACTTCAAAGGGAG
GTTATCAGGCCTTCTGCAGTATCTGCTACACATACAAATGCAACCCCCAAAAAGAGTGTT
TCACCTCCATCTATCTCCAACCAAAGGAACGAAGGCCTTGTGTTGAATCTTGAAGGGAGG
CATTCAAAGGGTGACGAGCAATTTCAAGACAGGCATGCGCAGTTGCGGCAAGAACACTTG
TCAAGCTGCCATGATCGTGAAGATCACACGTCGCCATCAGCTGCTGCATCCGTGGCAACG
GACTTGGTGTTGAGCACGCCTCGTGGATCTTCTTCCAAGGGTACAAGTTCTGTGAGCTGG
AAACATGCAGTAGATGCAGAGAAGTCTACCCACCTGACGCCCAGTAAGGTGGATGATTTG
AATATGAAGCCTCCACAGCCCTTTGCACAACCTTGCAGCTCCCGGGGTTCCACAAACATG
GGGCAACCATCACCTAGTGCTCTGCATTCACCAGCTTCAGGAGGCGTGTCTGCCTTTGGC
CAATGGCGAAAGCCTTCACACCTTGCAGTACAAGGTTCTGATTTGAGCGACTACAAGCTA
CTCGTGGAACGCCTGTTCAAGGTGGTTGGAAGGCAGGAGGAAGCCCTGAGTGCTATTTGT
GGATCCATTGTTGGCTGCCAGTCAACAGATAGGCGCCGCGGCACAAGCAGGAAGAACGAC
ATCTGGTTCAGTTTTCATGGTTTTGACAGCATGGCCAAGCGGAGTGTTGCCGTGGCGCTG
GCAGAGCTCGTGCACGGCAGCCAAGACAGCTTCATTTATCTGGACCTGAGCCTCCAGGAT
TGGGGCGGCTCAAGTTTCAGAGGAAAGACTGGCATAGATTGCATCGTGGATGAGTTGAGC
AAGAAGCGGCGCTGTGTGATCTTCCTCGACAACATTGATAAAGCCGACTGCCTCATTCAG
GACAGTCTCTCTCATGCCGTTGACACCGGTAGATTCCGAGACATGCGCGGCAAGGAAGTT
GCCATTAATGACTCCATAGTAATATTGTCAACAAGATTGGCACGATGCAGCAAAAATGTC
TCGGTTGGGGTGGAAGAGGGGCATACTTTCTCCGAAGAGAAGATCCTGGCTGCTAGAGGA
CAGCAACTGAAGATCTTGATAGAATCAGGCACGGCGATCACCAGCAGAGGCCCTAGTAGC
AGTAAGGTGGTAGTTTCCCC---------TCTCACCAAACTTCAGGCTTCTGTGTACTCT
GGCTGTGTCAGTAAGCGGAAGCTCGACGTTTCTGACGACCAAGAAAAGCTGCTAGAATCA
CCGAGCAATCCCAAGCGGCCACACAGAACATCAAGTGTGCCGTTCGACCTGAACCTCCCC
GTCGGCGAGGATGGATCGAGCGACGCTGACGCCGACGACAGCAGCAGCAACGACAATCCA
GACGAGTCCATCGACAGCCTCCTGGGTTTGGTCGACGGAGAGATCGAATTCAAGGCGTTC
GACTTTGGCAAACTCGCCAACGACATCCTGCAAGAGCTGAGCAACGTGCTAGGCAGCATC
CTGGGCTCGGGCTGCACGTTGGAGGTAGGCGATGGCGCGATGGAGCAAATGCTTGCGGCC
TCATGGGCATCGGAGGACTGGAGGCGGCCTCTGCGGGCCTGGCTGGAGCAGGTGTTCGCC
AGGAGCCTCGAAGAGCTGAAGCTCAAGCACAGTAAGCACGCGGGCAGCTCTGCTCTTAGA
CTAGTGGCCTGTGAGGACGGC---GCAGCAGCAGCGACGGCGGCGAAGGAAGACGGCGGT
TTTGGACCGCTGCTCCCCTCGAGAATAATTCTGGAGTGGCGATGA
>PI_470279_a Dasypyrum villosum D53 CDS
ATGCCCACGCCGGTGCCCGCGGCGAGGCAGTGCCTGTCGCCGGCGGCCGTGACGGCGCTC
GACGCGGCGGTCGTGTCCGCGCGACGGAGGGTGCACGCGCAGACCACGTCGCTGCACCTC
ATCGCCGCGCTGCTCGCGCCGCAGGCCCCGCCGCTCCTCCGCGACGCGCTCGCGCGGGCC
CGCAGCGCCGCCTACTCCCCGCGCGTGCAGCTCAAGGCGCTCGAGCTCTGCTTCGCAGTC
TCCCTCGACAGGCTCCCCTCCGCCTCCGCCTCCGCCTCGACCTCGGCCTCGGGCGCCGAC
GAGCAGCCGGAGCCGCCCGTGTCCAACTCGCTCATGGCGGCCATCAAGCGCTCGCAGGCC
AACCAGCGCCGCAACCCGGACACCTTCCACTTCTACCACCAGGCCGCCTTCCAGGCCGCC
ACCGCCGCCTCGCAGGTCAGGGTCGAGCTCTCGCAGCTCCTGCTCGCCATCCTCGACGAC
CCCGTCGTCAGCCGCGTCTTCGACGACGCCGGCTTCCGCAGCGCGGACATCAAGCTCGCC
ATCCTCCGCCCCGCGCCGCCCATGCCGATGCTCGGCCGCCTCCCTACGCGGACCCGCCCG
CCGCCTCTCTTCCTCTGCAGCTTCGCCTCCGCCGACGACGCCGACGTGCCTTCGCCCGCC
GGGAGCATCACCGGCGGCGCCGGCGAGGAGAACGGCCGCCGCATCGCCGAGATCCTCGCC
CGGGGCCGCAACCCCATGCTCGTAGGTGTCGGGGCCGCGTCCGCCGCCGCGGACTTCGCC
GCGGCCTCGCCGTACCGCGTCCTCCCCGTCGGTCCAAACTCAATCGATCAAACAGAACTC
GGCGTGGCGGCGGCGATGGCTAGCGCCACCTCCGGCCTCGTCATAAGCATCGGTGACCTC
AGAGAACTTGTCCCCGAAAACGGCGAGCTCCAGGAGAGGGGGCGACGGGTGGTGGCGGAG
GTAACGCGAGTGCTGGAGACGCACAGAGAGGGGCGTGTCTGGGTGATGGGCTGGTCGGCC
ACCTACGAGACCTACCTCACCTTCCTGTCCAAGTTCCCCTTGGTTGACAAGGACTGGGAG
CTCCAGCTGCTGCCGATCACGGCGGTGCGCGCCGGCGGACTCATGCCTCCGGCAACCACG
GCATCTCCTTTATCCAAGTCCGCAAGCTTGATGGAACCGTTCGTTCCTTTTGGTGGACTT
GTCAATGGTTCCTACGAGTCTAACAGCCTCGCAGCGCATCCTTGCCCGCAAGCCCTCCGG
TGTCAACAGTGCAATGATAGATGTGAGCAAGAAGTCACAACAATCGTTAAAGGGAGTGGC
ATTACAGCTGAAGGCCATCACCAGGGAGGTCTCCCTTCCCTGCTTCAGAATGGCAACATG
ATGGGTCTTAACAGTGGACTTGATGCAATCAAGGTTAGAGATGATCAGATGGTGTTGAAA
TCAAAAATATTGAATCTACAGAAGAAGTGGAACGAGTACTGCCTGCGGCTCCACCAAGGA
TCCCAGAGGATCAACACAGGTCCTTACCAGTTATTTCCACATTATACTGGTGTTCCAGTT
GACACAGAAAGAGCAGCAATTCTGAGCAAAGGTTCCGAGTCAGTTACACTTCAAAGGGAG
GTTATCAGGCCTTCTGCAGTATCTGCTACACATACAAATGCAACCCCCAAAAAGAGTGTT
TCACCTCCATCTATCTCCAACCAAAGGAACGAAGGCCTTGTGTTGAATCTTGAAGGGAGG
CATTCAAAGGGTGACGAGCAATTTCAAGACAGGCATGCGCAGTTGCGGCAAGAACACTTG
TCAAGCTGCCATGATCGTGAAGATAACACGTCGCCATCAGCTGCTGCATCCGTGGCAACG
GACTTGGTGTTGAGCACGCCTCGTGGATCTTCTTCCAAGGGTACAAGTTCTGTGAGCTGG
AAACATGCAGTAGATGCAGAGAAGTCTACCCACCTGACGCCCAGTAAGGTGGATGATTTG
AATATGAAGCCTCCACAGCCCTTTGCACAACCTTGCAGCTCCCGGGGTTCCACAAACATG
GGGCAACCATCACCTAGTGCTCTGCATTCACCAGCTTCAGGAGGCGTGTCTGCCTTTGGC
CAATGGCGAAAGCCTACACACCTTGCAGTACAAGGTTCTGATTTGAGCGACTACAAGCTA
CTCGTGGAACGCCTGTTCAAGGTGGTTGGAAGGCAGGAGGAAGCCCTGAGTGCTATTTGT
GGATCCATTGTTGGCTGCCAGTCAACAGATAGGCGCCGCGGCACAAGCAGGAAGAACGAC
ATCTGGTTCAGTTTTCATGGTTTTGACAGCATGGCCAAGCGGAGTGTTGCCGTGGCGCTG
GCAGAGCTCGTGCACGGCAGCCAAGACAGCTTCATTTATCTGGACCTGAGCCTCCAGGAT
TGGGGCGGCTCAAGTTTCAGAGGAAAGACTGGCATAGATTGCATCGTGGATGAGTTGAGC
AAGAAGCGGCGCTGTGTGATCTTCCTCGACAACATTGATAAAGCCGACTGCCTAATTCAG
GATAGTCTCTCTCATGCCGTTGAGACCGGCAGATTCCTAGACATGCGCGGCAAGGAAGTT
GCTATTAATGACTCGATAGTAATATTGTCAACAAGATTGGCACGATGCAGCAAAAATGTC
TCGGTTGGGGTGGAAGAGGGCCATAATTTCTCGGAAGAGAAGATCCTGGCTGCTAGAGGA
CGACAACTGAAGATCTTGATAGAATCAGGCACGGCGATCACCAGCAGAGGCCCCAGCGGC
AGTAAGCTGGCAGTCTCCCC---------TCTCACCAAACTTCAAGCTTCTGTGTACTCT
GGTTGCGTCAGTAAGCGGAAGCTCGACGTTTCTGACGACCAAGAAAAGCAGCTAGAATCA
CCGAGCAATCCCAAGCGGCCGCACAGAACATCAAGTGTGCCGTTCGACCTGAACCTCCCC
GTCGGCGAGGATGGATCCAGTGACGCTGACGGCGACGACAGCGGCAGCAACGACAATCCA
GATGAGTCCATCGACAGCCTCCTGAGTTTGGTCGACAGAGCGATCGAATTCAAGGCGTTC
GACTTTGGCAAACTCGCCAACGACATCCTGCAGGAGCTGAGCAACGTGCTCGGCAACATC
CTGGGCTCGGGCTGCACGTTGGAGGTCGGCGATGGCGCGATGGAGCAAATGCTTGCGGCC
TCATGGGCATCGGAGTACGGGCGGCGGCCTCTGACTGCCTGGCTGGAGCAGGTGTTCGCC
AGGAGCCTCGAAGAGCTGAAGCTCAAGCACAGTAAGCACGCGGGCAGCTCTGCTCTTAGA
CTAGTGGCCTGTGAGGACGGC---GCAGCAGCAGCGACGGCGGCGAAGGAAGACGGCGGT
TTTGGACCGCTGCTCCCCTCGAGAATAATTCTGGAGTGGCGATGA
>PI_470279_b Dasypyrum villosum D53 CDS
ATGCCCACGCCGGTGCCCGCGGCGAGGCAGTGCCTGTCGCCGGCGGCCGTGACGGCGCTC
GACGCGGCGGTCGTGTCCGCGCGACGGAGGGTGCACGCGCAGACCACGTCGCTGCACCTC
ATCGCCGCGCTGCTCGCGCCGCAGGCCCCGCCGCTCCTCCGCGACGCGCTCGCGCGGGCC
CGCAGCGCCGCCTACTCCCCGCGCGTGCAGCTCAAGGCGCTCGAGCTCTGCTTCGCAGTC
TCCCTCGACAGGCTCCCGTCCGCCTCCGCCTCCGCCTCGACGTCGGCCTCGGGCGCCGAC
GAGCAGCCGGAGCCGCCCGTGTCCAACTCGCTCATGGCGGCCATCAAGCGCTCGCAGGCC
AACCAGCGCCGCAACCCGGACACCTTCCACTTCTACCACCAGGCCGCCTTCCAGGCCGCC
ACCGCCGCCTCGCAGGTCAGGGTCGAGCTCTCGCAGCTCCTGCTCGCCATCCTCGACGAC
CCCGTCGTCAGCCGCGTCTTCGACGACGCCGGCTTCCGCAGCGCTGACATCAAGCTCGCC
ATCCTCCGCCCCGCGCCGCCCATGCCGATGCTCGGCCGCCTCCCTACGCGGACCCGCCCG
CCGCCTCTCTTCCTCTGCAGCTTCGCCTCCGCCGACGACGCCGACGTGCCTTCGCCCGCC
GGGAGCATCACCGGCGGCGCCGGCGAGGAGAACGGCCGCCGCATCGCCGAGATCCTCGCC
CGGGGCCGCAACCCCATGCTCGTAGGTGTCGGGGCCGCGTCCGCCGCCGCGGACTTCGCC
GCGGCCTCGCCGTACCGCGTCCTCCCCGTCGGTCCAAACTCAATCGATCAAACAGAACTC
GGCGTGGCGGCGGCGATGGCTAGCGCCACCTCCGGCCTCGTCATAAGCATCGGTGACCTC
AGAGAACTTGTCCCCGAAAACGGCGAGCTCCAGGAGAGGGGGCGACGGGTGGTGGCGGAG
GTAACGCGAGTGCTGGAGACGCACAGAGAGGGGCGTGTCTGGGTGATGGGGTGGTCGGCC
ACCTACGAGACCTACCTCACCTTCCTGTCCAAGTTCCCCTTGGTTGACAAGGACTGGGAG
CTCCAGCTGCTGCCGATCACGGCGGTGCGCGCCGGCGGACTCATGCCTCCGGCAACCACG
GCATCTCCTTTATCCAAGTCCGCAAGCTTGATGGAACCGTTCGTTCCTTTTGGTGGACTT
GTCAATGGTTCCTACGAGTCTAACAGCCTCGCAGCGCATCCTTGCCCGCAAGCCCTCCGG
TGTCAACAGTGCAATGATAGATGTGAGCAAGAAGTCACAACAATCGTTAAAGGGAGTGGC
ATTACAGCTGAAGGCCATCACCAGGGAGGTCTCCCTTCCCTGCTTCAGAATGGCAACATG
ATGGGTCTTAACAGTGGACTTGATGCAATCAAGGTTAGAGATGATCAGATGGTGTTGAAA
TCAAAAATATTGAATCTACAGAAGAAGTGGAACGAGTACTGCCTGCGGCTCCACCAAGGA
TCCCAGAGGATCAACACAGGTCCTTACCAGTTATTTCCACATTATACTGGTGTTCCAGTT
GACACAGAAAGAGCAGCAATTCTGAGCAAAGGTTCCGAGTCAGTTACACTTCAAAGGGAG
GTTATCAGGCCTTCTGCAGTATCTGCTACACATACAAATGCAACCCCCAAAAAGAGTGTT
TCACCTCCATCTATCTCCAACCAAAGGAACGAAGGCCTTGTGTTGAATCTTGAAGGGAGG
CATTCAAAGGGTGACGAGCAATTTCAAGACAGGCATGCGCAGTTGCGGCAAGAACACTTG
TCAAGCTGCCATGATCGTGAAGATCACACGTCGCCATCAGCTGCTGCATCCGTGGCAACG
GACTTGGTGTTGAGCACGCCTCGTGGATCTTCTTCCAAGGGTACAAGTTCTGTGAGCTGG
AAACATGCAGTAGATGCAGAGAAGTCTACCCACCTGACGCCCAGTAAGGTGGATGATTTG
AATATGAAGCCTCCACAGCCCTTTGCACAACCTTGCAGCTCCCGGGGTTCCACAAACATG
GGGCAACCATCACCTAGTGCTCTGCATTCACCAGCTTCAGGAGGCGTGTCTGCCTTTGGC
CAATGGCGAAAGCCTTCACACCTTGCAGTACAAGGTTCTGATTTGAGCGACTACAAGCTA
CTCGTGGAACGCCTGTTCAAGGTGGTTGGAAGGCAGGAGGAAGCCCTGAGTGCTATTTGT
GGATTCATTGTTGGCTGCCAGTCAACAGATAGGCGCCGCGGCACAAGCAGGAAGAACGAC
ATCTGGTTCAGTTTTCATGGTTTTGACAGCATGGCCAAGCGGAGTGTTGCCGTGGCGCTG
GCAGAGCTCGTGCACGGCAGCCAAGACAGCTTCATTTATCTGGACCTGAGCCTCCAGGAT
TGGGGCGGCTCAAGTTTCAGAGGAAAGACTGGCATAGATTGCATCGTGGATGAGTTGAGC
AAGAAGCGGCGCTGTGTGATCTTCCTCGACAATATTGATAAAGCCGACTGCCTAATTCAG
GATAGTCTCTCTCATGCCGTTGAGACCGGCAGATTCCTAGACATGCGCGGCAAGGAAGTT
GCTATTAATGACTCCATAGTAATATTGTCAACAAGATTGGCACGATGCAGCAAAAATGTG
TCGGTTGGGGTGGAAGAGGGGCATAATTTCTCGGAAGAGAAGATCCTGGCTGCTAGAGGA
CGACAACTGAAGATCTTGATAGAATCAGGCACGGCGATCACCAGCAGAGGCCCCAGCGGC
AGTAAGCTGGTAGTTTCCCC---------TCTCACCAAACTTCAAGCTTCTGTGTACTCT
GGTTGCGTCAGTAAGCGGAAGCTCGACGTTTCTGACGACCAAGAAAAGCAGCTAGAATCA
CCGAGCAATCCCAAGCGGCCGCACAGAACATCAAGTGTGCCGTTCGACCTGAACCTCCCC
GTCGGCGAGGATGGATCCAGTGATGCTGACGGCGACGACAGCGGCAGCAACGACAATCCA
GATGAGTCCATCGACAGCCTCCTGAGTTTGGTCGACAGAGCGATCGAATTCAAGGCGTTC
GACTTTGGCAAACTCGCCAACGACATCCTGCAGGAGCTGAGCAACGTGCTCGGCAACATC
CTGGGCTCGGGCTGCACGTTGGAGGTCGGCGATGGCGCGATGGAGCAAATGCTTGCGGCC
TCATGGGCATCGGAGTACGGGCGGCGGCCTCTGACTGCCTGGCTGGAGCAGGTGTTCGCC
AGGAGCCTCGAAGAGCTGAAGCTCAAGCACAGTAAGCACGCGGGCAGCTCTGCTCTTAGA
CTAGTGGCCTGTGAGGACGGC---GCAGCAGCAGCGACGGCGGCGAAGGAAGACGGCGGT
TTTGGACCGCTGCTCCCCTCGAGAATAATTCTGGAGTGGCGATGA
>Sicily#3_a Dasypyrum villosum D53 CDS
ATGCCCACGCCGGTGCCCGCGGCGAGGCAGTGCCTGTCGCCGGCGGCCGTGACGGCGCTC
GACGCGGCGGTCGTGTCCGCGCGACGGAGGGTGCACGCGCAGACCACGTCGCTGCACCTC
ATCGCCGCGCTGCTCGCGCCGCAGGCCCCGCCGCTCCTCCGCGACGCGCTCGCGCGGGCC
CGCAGCGCCGCCTACTCCCCGCGCGTGCAGCTCAAGGCGCTCGAGCTCTGCTTCGCAGTC
TCCCTGGACAGGCTCCCCTCCGCCTCCGCCTCCGCCTCGACGTCGGCCTCGGGCGCCGAC
GAGCAGCCGGAGCCGCCCGTGTCCAACTCGCTCATGGCGGCCATCAAGCGCTCGCAGGCC
AACCAGCGCCGCAACCCGGACACCTTCCACTTCTACCACCAGGCCGCCTTCCAGGCCGCC
ACCGCCGCCTCGCAGGTCAGGGTCGAGCTCTCGCAGCTCCTGCTCGCCATCCTCGACGAC
CCCGTCGTCAGCCGCGTCTTCGACGACGCCGGCTTCCGCAGCGCTGACATCAAGCTCGCC
ATCCTCCGCCCCGCGCCGCCCATGCCGATGCTCGGCCGCCTCCCTACGCGGACCCGCCCG
CCGCCTCTCTTCCTCTGCAGCTTCGCCTCCGCCGACGACGCCGACGTGCCTTCGCCCGCC
GGGAGCATCACCGGCGGCGCCGGCGAGGAGAACGGCCGCCGCATCGCCGAGATCCTCGCC
CGGGGCCGCAACCCCATGCTCGTAGGTGTCGGGGCCGCGTCCGCCGCCGCGGACTTCGCC
GCGGCCTCGCCGTACCGCGTCCTCCCCGTCGGTCCAAACTCAATCGATCAAACAGAACTC
GGCGTGGCGGCGGCGATGGCTAGCGCCACCTCCGGCCTCGTCATAAGCATCGGTGACCTC
AGAGAACTTGTCCCCGAAAACGGCGAGCTCCAGGAGAGGGGGCGACGGGTGGTGGCGGAG
GTAACGCGAGTGCTGGAGACGCACAGAGAGGGGCGTGTCTGGGTGATGGGGTGGTCGGCC
ACCTACGAGACCTACCTCACCTTCCTGTCCAAGTTCCCCTTGGTTGACAAGGACTGGGAG
CTCCAGCTGCTGCCGATCACGGCGGTGCGCGCCGGCGGACTCATGCCTCCGGCAACCACG
GCATCTCCTTTATCCAAGTCCGCAAGCTTGATGGAACCGTTCGTTCCTTTTGGTGGACTT
GTCAATGGTTCCTACGAGTCTAACAGCCTCGCAGCGCATCCTTGCCCGCAAGCCCTCCGG
TGTCAACAGTGCAATGATAGATGTGAGCAAGAAGTCACAACAATCGTTAAAGGGAGTGGC
ATTACAGCTGAAGGCTATCACCAGGGAGGTCTCCCTTCCCTGCTTCAGAATGGCAATATG
ATGGGTCTTAACAGTGGACTTGATGCAATCAAGGCTAGAGATGATCAGATGGTGTTGAAA
TCAAAAATATTGAATCTACAGAAGAAGTGGAACGAGTACTGCCTGCGGCTCCACCAAGGA
TCCCAGAGGATCAACACAGGTCCTTACCAGTTATTTCCACATTATACTGGTGTTCCAGTT
GACACAGAAAGAGCAGCAATTCTGAGCAAAGGTTCCGAGTCAGTTACACTTCAAAGGGAG
GTTATCAGGCCTTCTGCAGTATCTGCTACACATACAAATGCAACCCCCAAAAAGAGTGTT
TCTCCTCCATCTATCTCCAACCAAAGGAACGAAGGCCTTGTGTTGAATCTTGAAGGGAGG
CATTCAAAGGGTGACGAGCAATTTCAAGACAGGCATGCGCAGTTGCGGCAAGAACACTTG
TCAAGCTGCCATGATCGTGAAGATCACACGTCGCCATCAGCTGCTGCATCCGTGGCAACG
GACTTGGTGTTGAGCACGCCTCGTGGATCTTCTTCCAAGGGTACAAGTTCTGTGAGTTGG
AAACATGCAGTAGATGCAGAGAAGTCTACCCACCTGACGCCCAGTAAGGTGGATGATTTG
AATATGAAGCCTCCACAGCCCTTTGCACAACCTTGCAGCTCCCGGGGTTCCACAAACATG
GGGCAACCATCACCTAGTGCTCTGCATTCACCAGCTTCAGGAGGCGTGTCTGCCTTTGGC
CAATGGCGAAAGCCTTCACACCTTGCAGTACAAGGTTCTGATTTGAGCGACTACAAGCTA
CTCGTGGAACGCCTGTTCAAGGTGGTTGGAAGGCAGGAGGAAGCCCTGAGTGCTATTTGT
GGATCCATTGTTGGCTGCCAGTCAACAGATAGGCGCCGCGGCACAAGCAGGAAGAACGAC
ATCTGGTTCAGTTTTCATGGTTTTGACAGCATGGCCAAGCGGAGTGTTGCCGTGGCGCTG
GCAGAGCTCGTGCACGGCAGCCAAGACAGCTTCATTTATCTGGACCTGAGCCTCCAGGAT
TGGGGCGGCTCAAGTTTCAGAGGAAAGACTGGCATAGATTGCATCGTGGATGAGTTGAGC
AAGAAGCGGCGCTGTGTGATCTTCCTCGACAACATTGATAAAGCCGACTGCCTAATTCAG
GATAGTCTCTCTCATGCCGTTGAGACCGGCAGATTCCTAGACATGCGCGGCAAGGAAGTT
GCTATTAATGACTCGATAGTAATATTGTCAACAAGATTGGCACGATGCAGCAAAAATGTC
TCGGTTGGGGTGGAAGAGGGGCATAATTTCTCGGAAGAGAAGATCCTGGCTGCTAGAGGA
CGACAACTGAAGATCTTGATAGAATCAGGCACGGCGATCACCAGCAGAGGCCCCAGCGGC
AGTAAGCTGGTAGTTTCCCC---------TCTCACCAAACTTCAAGCTTCTGTGTACTCT
GGTTGCGTCAGTAAGCGGAAGCTCGACGTTTCTGACGACCAAGAAAAGCAGCTAGAATCA
CCGAGCAATCCCAAGCGGCCGCACAGAACATCAAGTGTGCCGTTCGACCTGAACCTCCCC
GTCGGCGAGGATGGATCCAGTGACGCTGACGGCGACGACAGCGACAATAACGACAATCCA
GATGAGTCCATCGACAGCCTCCTGAGTTTGGTCGACAGAGCGATCGAATTCAAGGCGTTC
GACTTTGGCAAACTCGCCAACGACATCCTGCGGGAGCTGAGCAACGTGCTCGGCAACATC
CTGGGCTCGGGCTGCACGTTGGAGGTCGGCGATGGCGCGATGGAGCAAATGCTTGCGGCC
TCATGGGCATCGGAGTACGGGCGGCGGCCTCTGACTGCCTGGCTGGAGCAGGTGTTCGCC
AGGAGCCTCGAAGAGCTGAAGCTCAAGCACAGTAAGCACGCGGGCAGCTCTGCTCTTAGA
CTAGTGGCCTGTGAGGACGGC---GCAGCAGCAGCGACGGCGGCGAAGGAAGACGGCGGT
TTTGGACCGCTGCTCCCCTCGAGAATAATTCTGGAGTGGCGATGA
>Sicily#3_b Dasypyrum villosum D53 CDS
ATGCCCACGCCGGTGCCCGCGGCGAGGCAGTGCCTGTCGCCGGCGGCCGTGACGGCGCTC
GACGCGGCGGTCGTGTCCGCGCGACGGAGGGTGCACGCGCAGACCACGTCGCTGCACCTC
ATCGCCGCGCTGCTCGCGCCGCAGGCCCCGCCGCTCCTCCGCGACGCGCTCGCGCGGGCC
CGCAGCGCCGCCTACTCCCCGCGCGTGCAGCTCAAGGCGCTCGAGCTCTGCTTCGCAGTC
TCCCTGGACAGGCTCCCCTCCGCCTCCGCCTCCGCCTCGACGTCGGCCTCGGGCGCCGAC
GAGCAGCCGGAGCCGCCCGTGTCCAACTCGCTCATGGCGGCCATCAAGCGCTCGCAGGCC
AACCAGCGCCGCAACCCGGACACCTTCCACTTCTACCACCAGGCCGCCTTCCAGGCCGCC
ACCGCCGCCTCGCAGGTCAGGGTCGAGCTCTCGCAGCTCCTGCTCGCCATCCTCGACGAC
CCCGTCGTCAGCCGCGTCTTCGACGACGCCGGCTTCCGCAGCGCTGACATCAAGCTCGCC
ATCCTCCGCCCCGCGCCGCCCATGCCGATGCTCGGCCGCCTCCCTACGCGGACCCGCCCG
CCGCCTCTCTTCCTCTGCAGCTTCGCCTCCGCCGACGACGCCGACGTGCCTTCGCCCGCC
GGGAGCATCACCGGCGGCGCCGGCGAGGAGAACGGCCGCCGCATCGCCGAGATCCTCGCC
CGGGGCCGCAACCCCATGCTCGTAGGTGTCGGGGCCGCGTCCGCCGCCGCGGACTTCGCC
GCGGCCTCGCCGTACCGCGTCCTCCCCGTCGGTCCAAACTCAATCGATCAAACAGAACTC
GGCGTGGCGGCGGCGATGGCTAGCGCCACCTCCGGCCTCGTCATAAGCATCGGTGACCTC
AGAGAACTTGTCCCCGAAAACGGCGAGCTCCAGGAGAGGGGGCGACGGGTGGTGGCGGAG
GTAACGCGAGTGCTGGAGACGCACAGAGAGGGGCGTGTCTGGGTGATGGGGTGGTCGGCC
ACCTACGAGACCTACCTCACCTTCCTGTCCAAGTTCCCCTTGGTTGACAAGGACTGGGAG
CTCCAGCTGCTGCCGATCACGGCGGTGCGCGCCGGCGGACTCATGCCTCCGGCAACCACG
GCATCTCCTTTATCCAAGTCCGCAAGCTTGATGGAACCGTTCGTTCCTTTTGGTGGACTT
GTCAATGGTTCCTACGAGTCTAACAGCCTCGCAGCGCATCCTTGCCCGCAAGCCCTCCGG
TGTCAACAGTGCAATGATAGATGTGAGCAAGAAGTCACAACAATCGTTAAAGGGAGTGGC
ATTACAGCTGAAGGCTATCACCAGGGAGGTCTCCCTTCCCTGCTTCAGAATGGCAATATG
ATGGGTCTTAACAGTGGACTTGATGCAATCAAGGCTAGAGATGATCAGATGGTGTTGAAA
TCAAAAATATTGAATCTACAGAAGAAGTGGAACGAGTACTGCCTGCGGCTCCACCAAGGA
TCCCAGAGGATCAACACAGGTCCTTACCAGTTATTTCCACATTATACTGGTGTTCCAGTT
GACACAGAAAGAGCAGCAATTCTGAGCAAAGGTTCCGAGTCAGTTACACTTCAAAGGGAG
GTTATCAGGCCTTCTGCAGTATCTGCTACACATACAAATGCAACCCCCAAAAAGAGTGTT
TCTCCTCCATCTATCTCCAACCAAAGGAACGAAGGCCTTGTGTTGAATCTTGAAGGGAGG
CATTCAAAGGGTGACGAGCAATTTCAAGACAGGCATGCGCAGTTGCGGCAAGAACACTTG
TCAAGCTGCCATGATCGTGAAGATCACACGTCGCCATCAGCTGCTGCATCCGTGGCAACG
GACTTGGTGTTGAGCACGCCTCGTGGATCTTCTTCCAAGGGTACAAGTTCTGTGAGTTGG
AAACATGCAGTAGATGCAGAGAAGTCTACCCACCTGACGCCCAGTAAGGTGGATGATTTG
AATATGAAGCCTCCACAGCCCTTTGCACAACCTTGCAGCTCCCGGGGTTCCACAAACATG
GGGCAACCATCACCTAGTGCTCTGCATTCACCAGCTTCAGGAGGCGTGTCTGCCTTTGGC
CAATGGCGAAAGCCTTCACACCTTGCAGTACAAGGTTCTGATTTGAGCGACTACAAGCTA
CTCGTGGAACGCCTGTTCAAGGTGGTTGGAAGGCAGGAGGAAGCCCTGAGTGCTATTTGT
GGATCCATTGTTGGCTGCCAGTCAACAGATAGGCGCCGCGGCACAAGCAGGAAGAACGAC
ATCTGGTTCAGTTTTCATGGTTTTGACAGCATGGCCAAGCGGAGTGTTGCCGTGGCGCTG
GCAGAGCTCGTGCACGGCAGCCAAGACAGCTTCATTTATCTGGACCTGAGCCTCCAGGAT
TGGGGCGGCTCAAGTTTCAGAGGAAAGACTGGCATAGATTGCATCGTGGATGAGTTGAGC
AAGAAGCGGCGCTGTGTGATCTTCCTCGACAACATTGATAAAGCCGACTGCCTAATTCAG
GATAGTCTCTCTCATGCCGTTGAGACCGGCAGATTCCTAGACATGCGCGGCAAGGAAGTT
GCTATTAATGACTCGATAGTAATATTGTCAACAAGATTGGCACGATGCAGCAAAAATGTC
TCGGTTGGGGTGGAAGAGGGGCATAATTTCTCGGAAGAGAAGATCCTGGCTGCTAGAGGA
CGACAACTGAAGATCTTGATAGAATCAGGCACGGCGATCACCAGCAGAGGCCCCAGCGGC
AGTAAGCTGGTAGTTTCCCC---------TCTCACCAAACTTCAAGCTTCTGTGTACTCT
GGTTGCGTCAGTAAGCGGAAGCTCGACGTTTCTGACGACCAAGAAAAGCAGCTAGAATCA
CCGAGCAATCCCAAGCGGCCGCACAGAACATCAAGTGTGCCGTTCGACCTGAACCTCCCC
GTCGGCGAGGATGGATCCAGTGACGCTGACGGCGACGACAGCGACAATAACGACAATCCA
GATGAGTCCATCGACAGCCTCCTGAGTTTGGTCGACAGAGCGATCGAATTCAAGGCGTTC
GACTTTGGCAAACTCGCCAACGACATCCTGCGGGAGCTGAGCAACGTGCTCGGCAACATC
CTGGGCTCGGGCTGCACGTTGGAGGTCGGCGATGGCGCGATGGAGCAAATGCTTGCGGCC
TCATGGGCATCGGAGTACGGGCGGCGGCCTCTGACTGCCTGGCTGGAGCAGGTGTTCGCC
AGGAGCCTCGAAGAGCTGAAGCTCAAGCACAGTAAGCACGCGGGCAGCTCTGCTCTTAGA
CTAGTGGCCTGTGAGGACGGC---GCAGCAGCAGCGACGGCGGCGAAGGAAGACGGCGGT
TTTGGACCGCTGCTCCCCTCGAGAATAATTCTGGAGTGGCGATGA
